# Supplementary material for: The rapid proximity labeling system PhastID identifies ATP6AP1 as an unconventional GEF for Rheb
Source: Cell Res. 2024 Mar 6;34(5):355–69. doi: 10.1038/s41422-024-00938-z (PMC11061317; doi:10.1038/s41422-024-00938-z)
Supplement: Supplementary file 10 — Supplementary information, Data S2 [file 41422_2024_938_MOESM10_ESM.cif]

data_my_structure
#
loop_
_atom_site.group_PDB                
_atom_site.id                       
_atom_site.type_symbol              
_atom_site.label_atom_id            
_atom_site.label_alt_id             
_atom_site.label_comp_id            
_atom_site.label_asym_id            
_atom_site.label_entity_id          
_atom_site.label_seq_id             
_atom_site.pdbx_PDB_ins_code        
_atom_site.Cartn_x                  
_atom_site.Cartn_y                  
_atom_site.Cartn_z                  
_atom_site.occupancy                
_atom_site.B_iso_or_equiv           
_atom_site.auth_seq_id              
_atom_site.auth_asym_id             
_atom_site.pdbx_PDB_model_num       
ATOM    1 N    N . MET A 1   1 ?  28.593   6.908  -8.060 1.0 49.54   1 A 1
ATOM    2 H    H . MET A 1   1 ?  28.921   7.851  -7.908 1.0 49.54   1 A 1
ATOM    3 H   H2 . MET A 1   1 ?  29.345   6.247  -7.923 1.0 49.54   1 A 1
ATOM    4 H   H3 . MET A 1   1 ?  28.273   6.806  -9.012 1.0 49.54   1 A 1
ATOM    5 C   CA . MET A 1   1 ?  27.466   6.583  -7.154 1.0 49.54   1 A 1
ATOM    6 H   HA . MET A 1   1 ?  27.795   6.616  -6.116 1.0 49.54   1 A 1
ATOM    7 C    C . MET A 1   1 ?  27.023   5.158  -7.455 1.0 49.54   1 A 1
ATOM    8 C   CB . MET A 1   1 ?  26.322   7.591  -7.345 1.0 49.54   1 A 1
ATOM    9 H  HB2 . MET A 1   1 ?  25.417   7.242  -6.847 1.0 49.54   1 A 1
ATOM   10 H  HB3 . MET A 1   1 ?  26.106   7.702  -8.408 1.0 49.54   1 A 1
ATOM   11 O    O . MET A 1   1 ?  27.325   4.711  -8.561 1.0 49.54   1 A 1
ATOM   12 C   CG . MET A 1   1 ?  26.721   8.949  -6.752 1.0 49.54   1 A 1
ATOM   13 H  HG2 . MET A 1   1 ?  27.716   9.224  -7.100 1.0 49.54   1 A 1
ATOM   14 H  HG3 . MET A 1   1 ?  26.749   8.861  -5.666 1.0 49.54   1 A 1
ATOM   15 S   SD . MET A 1   1 ?  25.609  10.299  -7.193 1.0 49.54   1 A 1
ATOM   16 C   CE . MET A 1   1 ?  26.357  11.660  -6.256 1.0 49.54   1 A 1
ATOM   17 H  HE1 . MET A 1   1 ?  26.357  11.418  -5.193 1.0 49.54   1 A 1
ATOM   18 H  HE2 . MET A 1   1 ?  25.772  12.566  -6.414 1.0 49.54   1 A 1
ATOM   19 H  HE3 . MET A 1   1 ?  27.378  11.828  -6.597 1.0 49.54   1 A 1
ATOM   20 N    N . PRO A 1   2 ?  26.391   4.424  -6.521 1.0 71.98   2 A 1
ATOM   21 C   CA . PRO A 1   2 ?  25.737   3.166  -6.876 1.0 71.98   2 A 1
ATOM   22 H   HA . PRO A 1   2 ?  26.467   2.445  -7.244 1.0 71.98   2 A 1
ATOM   23 C    C . PRO A 1   2 ?  24.688   3.429  -7.963 1.0 71.98   2 A 1
ATOM   24 C   CB . PRO A 1   2 ?  25.102   2.645  -5.585 1.0 71.98   2 A 1
ATOM   25 H  HB2 . PRO A 1   2 ?  25.819   2.026  -5.046 1.0 71.98   2 A 1
ATOM   26 H  HB3 . PRO A 1   2 ?  24.188   2.086  -5.783 1.0 71.98   2 A 1
ATOM   27 O    O . PRO A 1   2 ?  24.071   4.494  -7.983 1.0 71.98   2 A 1
ATOM   28 C   CG . PRO A 1   2 ?  24.828   3.923  -4.791 1.0 71.98   2 A 1
ATOM   29 H  HG2 . PRO A 1   2 ?  24.784   3.732  -3.719 1.0 71.98   2 A 1
ATOM   30 H  HG3 . PRO A 1   2 ?  23.900   4.379  -5.135 1.0 71.98   2 A 1
ATOM   31 C   CD . PRO A 1   2 ?  26.015   4.814  -5.166 1.0 71.98   2 A 1
ATOM   32 H  HD2 . PRO A 1   2 ?  26.845   4.616  -4.488 1.0 71.98   2 A 1
ATOM   33 H  HD3 . PRO A 1   2 ?  25.720   5.862  -5.100 1.0 71.98   2 A 1
ATOM   34 N    N . GLN A 1   3 ?  24.508   2.482  -8.880 1.0 76.06   3 A 1
ATOM   35 H    H . GLN A 1   3 ?  25.015   1.612  -8.802 1.0 76.06   3 A 1
ATOM   36 C   CA . GLN A 1   3 ?  23.465   2.580  -9.898 1.0 76.06   3 A 1
ATOM   37 H   HA . GLN A 1   3 ?  23.530   3.561 -10.369 1.0 76.06   3 A 1
ATOM   38 C    C . GLN A 1   3 ?  22.093   2.460  -9.222 1.0 76.06   3 A 1
ATOM   39 C   CB . GLN A 1   3 ?  23.726   1.510 -10.966 1.0 76.06   3 A 1
ATOM   40 H  HB2 . GLN A 1   3 ?  24.754   1.630 -11.309 1.0 76.06   3 A 1
ATOM   41 H  HB3 . GLN A 1   3 ?  23.625   0.518 -10.525 1.0 76.06   3 A 1
ATOM   42 O    O . GLN A 1   3 ?  21.921   1.635  -8.321 1.0 76.06   3 A 1
ATOM   43 C   CG . GLN A 1   3 ?  22.790   1.618 -12.180 1.0 76.06   3 A 1
ATOM   44 H  HG2 . GLN A 1   3 ?  22.780   2.645 -12.544 1.0 76.06   3 A 1
ATOM   45 H  HG3 . GLN A 1   3 ?  21.778   1.351 -11.876 1.0 76.06   3 A 1
ATOM   46 C   CD . GLN A 1   3 ?  23.220   0.712 -13.334 1.0 76.06   3 A 1
ATOM   47 N  NE2 . GLN A 1   3 ?  22.331   0.397 -14.248 1.0 76.06   3 A 1
ATOM   48 H HE21 . GLN A 1   3 ?  21.377   0.719 -14.173 1.0 76.06   3 A 1
ATOM   49 H HE22 . GLN A 1   3 ?  22.654  -0.207 -14.991 1.0 76.06   3 A 1
ATOM   50 O  OE1 . GLN A 1   3 ?  24.357   0.286 -13.453 1.0 76.06   3 A 1
ATOM   51 N    N . SER A 1   4 ?  21.127   3.289  -9.616 1.0 84.58   4 A 1
ATOM   52 H    H . SER A 1   4 ?  21.282   3.961 -10.354 1.0 84.58   4 A 1
ATOM   53 C   CA . SER A 1   4 ?  19.789   3.254  -9.029 1.0 84.58   4 A 1
ATOM   54 H   HA . SER A 1   4 ?  19.915   3.247  -7.947 1.0 84.58   4 A 1
ATOM   55 C    C . SER A 1   4 ?  19.053   1.967  -9.407 1.0 84.58   4 A 1
ATOM   56 C   CB . SER A 1   4 ?  18.995   4.524  -9.355 1.0 84.58   4 A 1
ATOM   57 H  HB2 . SER A 1   4 ?  17.929   4.349  -9.208 1.0 84.58   4 A 1
ATOM   58 H  HB3 . SER A 1   4 ?  19.312   5.291  -8.648 1.0 84.58   4 A 1
ATOM   59 O    O . SER A 1   4 ?  19.066   1.528 -10.559 1.0 84.58   4 A 1
ATOM   60 O   OG . SER A 1   4 ?  19.236   5.012 -10.660 1.0 84.58   4 A 1
ATOM   61 H   HG . SER A 1   4 ?  19.117   5.963 -10.607 1.0 84.58   4 A 1
ATOM   62 N    N . LYS A 1   5 ?  18.421   1.331  -8.414 1.0 89.32   5 A 1
ATOM   63 H    H . LYS A 1   5 ?  18.412   1.770  -7.504 1.0 89.32   5 A 1
ATOM   64 C   CA . LYS A 1   5 ?  17.626   0.111  -8.607 1.0 89.32   5 A 1
ATOM   65 H   HA . LYS A 1   5 ?  18.039  -0.462  -9.438 1.0 89.32   5 A 1
ATOM   66 C    C . LYS A 1   5 ?  16.194   0.496  -8.973 1.0 89.32   5 A 1
ATOM   67 C   CB . LYS A 1   5 ?  17.655  -0.765  -7.339 1.0 89.32   5 A 1
ATOM   68 H  HB2 . LYS A 1   5 ?  17.461  -0.138  -6.469 1.0 89.32   5 A 1
ATOM   69 H  HB3 . LYS A 1   5 ?  16.847  -1.492  -7.416 1.0 89.32   5 A 1
ATOM   70 O    O . LYS A 1   5 ?  15.580   1.291  -8.266 1.0 89.32   5 A 1
ATOM   71 C   CG . LYS A 1   5 ?  18.973  -1.532  -7.122 1.0 89.32   5 A 1
ATOM   72 H  HG2 . LYS A 1   5 ?  19.207  -2.092  -8.027 1.0 89.32   5 A 1
ATOM   73 H  HG3 . LYS A 1   5 ?  19.782  -0.831  -6.917 1.0 89.32   5 A 1
ATOM   74 C   CD . LYS A 1   5 ?  18.827  -2.519  -5.947 1.0 89.32   5 A 1
ATOM   75 H  HD2 . LYS A 1   5 ?  18.721  -1.964  -5.015 1.0 89.32   5 A 1
ATOM   76 H  HD3 . LYS A 1   5 ?  17.919  -3.103  -6.098 1.0 89.32   5 A 1
ATOM   77 C   CE . LYS A 1   5 ?  20.013  -3.486  -5.824 1.0 89.32   5 A 1
ATOM   78 H  HE2 . LYS A 1   5 ?  20.873  -2.926  -5.458 1.0 89.32   5 A 1
ATOM   79 H  HE3 . LYS A 1   5 ?  20.254  -3.886  -6.809 1.0 89.32   5 A 1
ATOM   80 N   NZ . LYS A 1   5 ?  19.707  -4.608  -4.899 1.0 89.32   5 A 1
ATOM   81 H  HZ1 . LYS A 1   5 ?  20.520  -5.150  -4.641 1.0 89.32   5 A 1
ATOM   82 H  HZ2 . LYS A 1   5 ?  19.275  -4.279  -4.047 1.0 89.32   5 A 1
ATOM   83 H  HZ3 . LYS A 1   5 ?  19.054  -5.281  -5.273 1.0 89.32   5 A 1
ATOM   84 N    N . SER A 1   6 ?  15.623  -0.088 -10.025 1.0 88.43   6 A 1
ATOM   85 H    H . SER A 1   6 ?  16.152  -0.749 -10.576 1.0 88.43   6 A 1
ATOM   86 C   CA . SER A 1   6 ?  14.178   0.034 -10.246 1.0 88.43   6 A 1
ATOM   87 H   HA . SER A 1   6 ?  13.888   1.043  -9.953 1.0 88.43   6 A 1
ATOM   88 C    C . SER A 1   6 ?  13.408  -0.950  -9.357 1.0 88.43   6 A 1
ATOM   89 C   CB . SER A 1   6 ?  13.802  -0.098 -11.719 1.0 88.43   6 A 1
ATOM   90 H  HB2 . SER A 1   6 ?  14.425   0.565 -12.320 1.0 88.43   6 A 1
ATOM   91 H  HB3 . SER A 1   6 ?  13.944  -1.127 -12.050 1.0 88.43   6 A 1
ATOM   92 O    O . SER A 1   6 ?  13.862  -2.082  -9.141 1.0 88.43   6 A 1
ATOM   93 O   OG . SER A 1   6 ?  12.449   0.269 -11.872 1.0 88.43   6 A 1
ATOM   94 H   HG . SER A 1   6 ?  12.299   1.177 -11.599 1.0 88.43   6 A 1
ATOM   95 N    N . ARG A 1   7 ?  12.279  -0.499  -8.792 1.0 88.36   7 A 1
ATOM   96 H    H . ARG A 1   7 ?  11.998   0.445  -9.015 1.0 88.36   7 A 1
ATOM   97 C   CA . ARG A 1   7 ?  11.384  -1.310  -7.950 1.0 88.36   7 A 1
ATOM   98 H   HA . ARG A 1   7 ?  11.517  -2.358  -8.219 1.0 88.36   7 A 1
ATOM   99 C    C . ARG A 1   7 ?   9.914  -0.977  -8.223 1.0 88.36   7 A 1
ATOM  100 C   CB . ARG A 1   7 ?  11.727  -1.147  -6.453 1.0 88.36   7 A 1
ATOM  101 H  HB2 . ARG A 1   7 ?  10.957  -1.640  -5.860 1.0 88.36   7 A 1
ATOM  102 H  HB3 . ARG A 1   7 ?  11.701  -0.085  -6.207 1.0 88.36   7 A 1
ATOM  103 O    O . ARG A 1   7 ?   9.384   0.003  -7.700 1.0 88.36   7 A 1
ATOM  104 C   CG . ARG A 1   7 ?  13.096  -1.701  -6.018 1.0 88.36   7 A 1
ATOM  105 H  HG2 . ARG A 1   7 ?  13.270  -1.416  -4.980 1.0 88.36   7 A 1
ATOM  106 H  HG3 . ARG A 1   7 ?  13.881  -1.253  -6.627 1.0 88.36   7 A 1
ATOM  107 C   CD . ARG A 1   7 ?  13.179  -3.227  -6.118 1.0 88.36   7 A 1
ATOM  108 H  HD2 . ARG A 1   7 ?  12.864  -3.545  -7.112 1.0 88.36   7 A 1
ATOM  109 H  HD3 . ARG A 1   7 ?  12.484  -3.662  -5.400 1.0 88.36   7 A 1
ATOM  110 N   NE . ARG A 1   7 ?  14.538  -3.731  -5.831 1.0 88.36   7 A 1
ATOM  111 H   HE . ARG A 1   7 ?  14.877  -3.697  -4.881 1.0 88.36   7 A 1
ATOM  112 N  NH1 . ARG A 1   7 ?  15.085  -4.523  -7.926 1.0 88.36   7 A 1
ATOM  113 H HH11 . ARG A 1   7 ?  15.625  -5.167  -8.486 1.0 88.36   7 A 1
ATOM  114 H HH12 . ARG A 1   7 ?  14.429  -3.884  -8.352 1.0 88.36   7 A 1
ATOM  115 N  NH2 . ARG A 1   7 ?  16.258  -5.136  -6.117 1.0 88.36   7 A 1
ATOM  116 H HH21 . ARG A 1   7 ?  16.426  -4.996  -5.131 1.0 88.36   7 A 1
ATOM  117 H HH22 . ARG A 1   7 ?  16.771  -5.869  -6.587 1.0 88.36   7 A 1
ATOM  118 C   CZ . ARG A 1   7 ?  15.283  -4.459  -6.639 1.0 88.36   7 A 1
ATOM  119 N    N . LYS A 1   8 ?   9.241  -1.810  -9.013 1.0 90.04   8 A 1
ATOM  120 H    H . LYS A 1   8 ?   9.737  -2.608  -9.383 1.0 90.04   8 A 1
ATOM  121 C   CA . LYS A 1   8 ?   7.799  -1.722  -9.270 1.0 90.04   8 A 1
ATOM  122 H   HA . LYS A 1   8 ?   7.511  -0.671  -9.267 1.0 90.04   8 A 1
ATOM  123 C    C . LYS A 1   8 ?   7.032  -2.438  -8.155 1.0 90.04   8 A 1
ATOM  124 C   CB . LYS A 1   8 ?   7.535  -2.288 -10.671 1.0 90.04   8 A 1
ATOM  125 H  HB2 . LYS A 1   8 ?   7.817  -3.341 -10.666 1.0 90.04   8 A 1
ATOM  126 H  HB3 . LYS A 1   8 ?   8.185  -1.773 -11.378 1.0 90.04   8 A 1
ATOM  127 O    O . LYS A 1   8 ?   7.297  -3.604  -7.882 1.0 90.04   8 A 1
ATOM  128 C   CG . LYS A 1   8 ?   6.085  -2.156 -11.162 1.0 90.04   8 A 1
ATOM  129 H  HG2 . LYS A 1   8 ?   5.786  -1.108 -11.168 1.0 90.04   8 A 1
ATOM  130 H  HG3 . LYS A 1   8 ?   5.424  -2.719 -10.504 1.0 90.04   8 A 1
ATOM  131 C   CD . LYS A 1   8 ?   5.999  -2.722 -12.587 1.0 90.04   8 A 1
ATOM  132 H  HD2 . LYS A 1   8 ?   6.405  -3.733 -12.582 1.0 90.04   8 A 1
ATOM  133 H  HD3 . LYS A 1   8 ?   6.609  -2.118 -13.258 1.0 90.04   8 A 1
ATOM  134 C   CE . LYS A 1   8 ?   4.563  -2.786 -13.106 1.0 90.04   8 A 1
ATOM  135 H  HE2 . LYS A 1   8 ?   3.932  -3.202 -12.321 1.0 90.04   8 A 1
ATOM  136 H  HE3 . LYS A 1   8 ?   4.221  -1.776 -13.333 1.0 90.04   8 A 1
ATOM  137 N   NZ . LYS A 1   8 ?   4.481  -3.659 -14.299 1.0 90.04   8 A 1
ATOM  138 H  HZ1 . LYS A 1   8 ?   3.545  -3.693 -14.679 1.0 90.04   8 A 1
ATOM  139 H  HZ2 . LYS A 1   8 ?   5.140  -3.371 -15.008 1.0 90.04   8 A 1
ATOM  140 H  HZ3 . LYS A 1   8 ?   4.722  -4.609 -14.053 1.0 90.04   8 A 1
ATOM  141 N    N . ILE A 1   9 ?   6.102  -1.755  -7.494 1.0  89.8   9 A 1
ATOM  142 H    H . ILE A 1   9 ?   5.871  -0.834  -7.836 1.0  89.8   9 A 1
ATOM  143 C   CA . ILE A 1   9 ?   5.361  -2.251  -6.322 1.0  89.8   9 A 1
ATOM  144 H   HA . ILE A 1   9 ?   5.582  -3.306  -6.157 1.0  89.8   9 A 1
ATOM  145 C    C . ILE A 1   9 ?   3.868  -2.092  -6.588 1.0  89.8   9 A 1
ATOM  146 C   CB . ILE A 1   9 ?   5.748  -1.449  -5.055 1.0  89.8   9 A 1
ATOM  147 H   HB . ILE A 1   9 ?   5.470  -0.411  -5.236 1.0  89.8   9 A 1
ATOM  148 O    O . ILE A 1   9 ?   3.451  -0.977  -6.861 1.0  89.8   9 A 1
ATOM  149 C  CG1 . ILE A 1   9 ?   7.260  -1.439  -4.731 1.0  89.8   9 A 1
ATOM  150 H HG12 . ILE A 1   9 ?   7.801  -0.982  -5.560 1.0  89.8   9 A 1
ATOM  151 H HG13 . ILE A 1   9 ?   7.423  -0.803  -3.860 1.0  89.8   9 A 1
ATOM  152 C  CG2 . ILE A 1   9 ?   4.936  -1.909  -3.832 1.0  89.8   9 A 1
ATOM  153 H HG21 . ILE A 1   9 ?   5.066  -2.978  -3.663 1.0  89.8   9 A 1
ATOM  154 H HG22 . ILE A 1   9 ?   5.258  -1.356  -2.950 1.0  89.8   9 A 1
ATOM  155 H HG23 . ILE A 1   9 ?   3.875  -1.704  -3.978 1.0  89.8   9 A 1
ATOM  156 C  CD1 . ILE A 1   9 ?   7.885  -2.810  -4.443 1.0  89.8   9 A 1
ATOM  157 H HD11 . ILE A 1   9 ?   8.942  -2.682  -4.209 1.0  89.8   9 A 1
ATOM  158 H HD12 . ILE A 1   9 ?   7.392  -3.281  -3.593 1.0  89.8   9 A 1
ATOM  159 H HD13 . ILE A 1   9 ?   7.798  -3.459  -5.315 1.0  89.8   9 A 1
ATOM  160 N    N . ALA A 1  10 ?   3.048  -3.136  -6.478 1.0 90.23  10 A 1
ATOM  161 H    H . ALA A 1  10 ?   3.427  -4.020  -6.169 1.0 90.23  10 A 1
ATOM  162 C   CA . ALA A 1  10 ?   1.591  -2.986  -6.569 1.0 90.23  10 A 1
ATOM  163 H   HA . ALA A 1  10 ?   1.371  -2.073  -7.121 1.0 90.23  10 A 1
ATOM  164 C    C . ALA A 1  10 ?   0.922  -2.750  -5.220 1.0 90.23  10 A 1
ATOM  165 C   CB . ALA A 1  10 ?   0.967  -4.142  -7.352 1.0 90.23  10 A 1
ATOM  166 H  HB1 . ALA A 1  10 ?   1.440  -5.082  -7.067 1.0 90.23  10 A 1
ATOM  167 H  HB2 . ALA A 1  10 ?  -0.106  -4.192  -7.165 1.0 90.23  10 A 1
ATOM  168 H  HB3 . ALA A 1  10 ?   1.114  -3.976  -8.419 1.0 90.23  10 A 1
ATOM  169 O    O . ALA A 1  10 ?   1.400  -3.207  -4.188 1.0 90.23  10 A 1
ATOM  170 N    N . ILE A 1  11 ?  -0.207  -2.046  -5.247 1.0 90.44  11 A 1
ATOM  171 H    H . ILE A 1  11 ?  -0.519  -1.695  -6.141 1.0 90.44  11 A 1
ATOM  172 C   CA . ILE A 1  11 ?  -1.028  -1.724  -4.085 1.0 90.44  11 A 1
ATOM  173 H   HA . ILE A 1  11 ?  -0.640  -2.287  -3.236 1.0 90.44  11 A 1
ATOM  174 C    C . ILE A 1  11 ?  -2.441  -2.210  -4.386 1.0 90.44  11 A 1
ATOM  175 C   CB . ILE A 1  11 ?  -0.954  -0.236  -3.691 1.0 90.44  11 A 1
ATOM  176 H   HB . ILE A 1  11 ?  -1.601   0.344  -4.349 1.0 90.44  11 A 1
ATOM  177 O    O . ILE A 1  11 ?  -3.155  -1.683  -5.245 1.0 90.44  11 A 1
ATOM  178 C  CG1 . ILE A 1  11 ?   0.489   0.301  -3.835 1.0 90.44  11 A 1
ATOM  179 H HG12 . ILE A 1  11 ?   1.169  -0.269  -3.201 1.0 90.44  11 A 1
ATOM  180 H HG13 . ILE A 1  11 ?   0.816   0.208  -4.871 1.0 90.44  11 A 1
ATOM  181 C  CG2 . ILE A 1  11 ?  -1.517  -0.050  -2.272 1.0 90.44  11 A 1
ATOM  182 H HG21 . ILE A 1  11 ?  -1.619   1.012  -2.047 1.0 90.44  11 A 1
ATOM  183 H HG22 . ILE A 1  11 ?  -2.505  -0.506  -2.200 1.0 90.44  11 A 1
ATOM  184 H HG23 . ILE A 1  11 ?  -0.856  -0.509  -1.537 1.0 90.44  11 A 1
ATOM  185 C  CD1 . ILE A 1  11 ?   0.588   1.775  -3.498 1.0 90.44  11 A 1
ATOM  186 H HD11 . ILE A 1  11 ?   1.551   2.163  -3.827 1.0 90.44  11 A 1
ATOM  187 H HD12 . ILE A 1  11 ?  -0.196   2.304  -4.041 1.0 90.44  11 A 1
ATOM  188 H HD13 . ILE A 1  11 ?   0.460   1.920  -2.425 1.0 90.44  11 A 1
ATOM  189 N    N . LEU A 1  12 ?  -2.810  -3.283  -3.703 1.0 91.17  12 A 1
ATOM  190 H    H . LEU A 1  12 ?  -2.189  -3.591  -2.969 1.0 91.17  12 A 1
ATOM  191 C   CA . LEU A 1  12 ?  -4.026  -4.064  -3.898 1.0 91.17  12 A 1
ATOM  192 H   HA . LEU A 1  12 ?  -4.578  -3.711  -4.769 1.0 91.17  12 A 1
ATOM  193 C    C . LEU A 1  12 ?  -4.908  -3.904  -2.659 1.0 91.17  12 A 1
ATOM  194 C   CB . LEU A 1  12 ?  -3.638  -5.537  -4.112 1.0 91.17  12 A 1
ATOM  195 H  HB2 . LEU A 1  12 ?  -3.181  -5.875  -3.182 1.0 91.17  12 A 1
ATOM  196 H  HB3 . LEU A 1  12 ?  -4.543  -6.126  -4.260 1.0 91.17  12 A 1
ATOM  197 O    O . LEU A 1  12 ?  -4.406  -3.645  -1.565 1.0 91.17  12 A 1
ATOM  198 C   CG . LEU A 1  12 ?  -2.653  -5.832  -5.263 1.0 91.17  12 A 1
ATOM  199 H   HG . LEU A 1  12 ?  -1.807  -5.145  -5.230 1.0 91.17  12 A 1
ATOM  200 C  CD1 . LEU A 1  12 ?  -2.104  -7.250  -5.119 1.0 91.17  12 A 1
ATOM  201 H HD11 . LEU A 1  12 ?  -2.908  -7.953  -4.905 1.0 91.17  12 A 1
ATOM  202 H HD12 . LEU A 1  12 ?  -1.394  -7.273  -4.292 1.0 91.17  12 A 1
ATOM  203 H HD13 . LEU A 1  12 ?  -1.585  -7.552  -6.029 1.0 91.17  12 A 1
ATOM  204 C  CD2 . LEU A 1  12 ?  -3.326  -5.712  -6.623 1.0 91.17  12 A 1
ATOM  205 H HD21 . LEU A 1  12 ?  -3.706  -4.697  -6.739 1.0 91.17  12 A 1
ATOM  206 H HD22 . LEU A 1  12 ?  -2.608  -5.911  -7.419 1.0 91.17  12 A 1
ATOM  207 H HD23 . LEU A 1  12 ?  -4.163  -6.407  -6.692 1.0 91.17  12 A 1
ATOM  208 N    N . GLY A 1  13 ?  -6.221  -4.044  -2.799 1.0 89.34  13 A 1
ATOM  209 H    H . GLY A 1  13 ?  -6.606  -4.252  -3.710 1.0 89.34  13 A 1
ATOM  210 C   CA . GLY A 1  13 ?  -7.133  -3.895  -1.665 1.0 89.34  13 A 1
ATOM  211 H  HA2 . GLY A 1  13 ?  -6.729  -3.176  -0.952 1.0 89.34  13 A 1
ATOM  212 H  HA3 . GLY A 1  13 ?  -7.227  -4.856  -1.159 1.0 89.34  13 A 1
ATOM  213 C    C . GLY A 1  13 ?  -8.523  -3.423  -2.053 1.0 89.34  13 A 1
ATOM  214 O    O . GLY A 1  13 ?  -8.789  -3.125  -3.214 1.0 89.34  13 A 1
ATOM  215 N    N . TYR A 1  14 ?  -9.413  -3.355  -1.064 1.0 91.42  14 A 1
ATOM  216 H    H . TYR A 1  14 ?  -9.100  -3.570  -0.128 1.0 91.42  14 A 1
ATOM  217 C   CA . TYR A 1  14 ? -10.825  -3.032  -1.278 1.0 91.42  14 A 1
ATOM  218 H   HA . TYR A 1  14 ? -11.175  -3.663  -2.095 1.0 91.42  14 A 1
ATOM  219 C    C . TYR A 1  14 ? -11.060  -1.574  -1.721 1.0 91.42  14 A 1
ATOM  220 C   CB . TYR A 1  14 ? -11.623  -3.424  -0.022 1.0 91.42  14 A 1
ATOM  221 H  HB2 . TYR A 1  14 ? -11.362  -2.745   0.790 1.0 91.42  14 A 1
ATOM  222 H  HB3 . TYR A 1  14 ? -11.319  -4.426   0.282 1.0 91.42  14 A 1
ATOM  223 O    O . TYR A 1  14 ? -10.192  -0.705  -1.605 1.0 91.42  14 A 1
ATOM  224 C   CG . TYR A 1  14 ? -13.131  -3.440  -0.199 1.0 91.42  14 A 1
ATOM  225 C  CD1 . TYR A 1  14 ? -13.944  -2.479   0.432 1.0 91.42  14 A 1
ATOM  226 H  HD1 . TYR A 1  14 ? -13.497  -1.708   1.042 1.0 91.42  14 A 1
ATOM  227 C  CD2 . TYR A 1  14 ? -13.722  -4.420  -1.015 1.0 91.42  14 A 1
ATOM  228 H  HD2 . TYR A 1  14 ? -13.098  -5.152  -1.508 1.0 91.42  14 A 1
ATOM  229 C  CE1 . TYR A 1  14 ? -15.342  -2.509   0.252 1.0 91.42  14 A 1
ATOM  230 H  HE1 . TYR A 1  14 ? -15.960  -1.766   0.734 1.0 91.42  14 A 1
ATOM  231 C  CE2 . TYR A 1  14 ? -15.114  -4.456  -1.202 1.0 91.42  14 A 1
ATOM  232 H  HE2 . TYR A 1  14 ? -15.564  -5.207  -1.834 1.0 91.42  14 A 1
ATOM  233 O   OH . TYR A 1  14 ? -17.276  -3.541  -0.738 1.0 91.42  14 A 1
ATOM  234 H   HH . TYR A 1  14 ? -17.724  -2.834  -0.270 1.0 91.42  14 A 1
ATOM  235 C   CZ . TYR A 1  14 ? -15.930  -3.502  -0.563 1.0 91.42  14 A 1
ATOM  236 N    N . ARG A 1  15 ? -12.263  -1.270  -2.224 1.0 89.16  15 A 1
ATOM  237 H    H . ARG A 1  15 ? -12.948  -2.011  -2.263 1.0 89.16  15 A 1
ATOM  238 C   CA . ARG A 1  15 ? -12.673   0.108  -2.556 1.0 89.16  15 A 1
ATOM  239 H   HA . ARG A 1  15 ? -11.939   0.526  -3.245 1.0 89.16  15 A 1
ATOM  240 C    C . ARG A 1  15 ? -12.657   1.010  -1.314 1.0 89.16  15 A 1
ATOM  241 C   CB . ARG A 1  15 ? -14.054   0.116  -3.238 1.0 89.16  15 A 1
ATOM  242 H  HB2 . ARG A 1  15 ? -14.346   1.151  -3.415 1.0 89.16  15 A 1
ATOM  243 H  HB3 . ARG A 1  15 ? -14.788  -0.338  -2.573 1.0 89.16  15 A 1
ATOM  244 O    O . ARG A 1  15 ? -12.977   0.571  -0.214 1.0 89.16  15 A 1
ATOM  245 C   CG . ARG A 1  15 ? -14.049  -0.639  -4.579 1.0 89.16  15 A 1
ATOM  246 H  HG2 . ARG A 1  15 ? -13.279  -0.222  -5.228 1.0 89.16  15 A 1
ATOM  247 H  HG3 . ARG A 1  15 ? -13.833  -1.692  -4.396 1.0 89.16  15 A 1
ATOM  248 C   CD . ARG A 1  15 ? -15.371  -0.549  -5.339 1.0 89.16  15 A 1
ATOM  249 H  HD2 . ARG A 1  15 ? -15.319  -1.249  -6.173 1.0 89.16  15 A 1
ATOM  250 H  HD3 . ARG A 1  15 ? -16.187  -0.848  -4.681 1.0 89.16  15 A 1
ATOM  251 N   NE . ARG A 1  15 ? -15.600   0.816  -5.856 1.0 89.16  15 A 1
ATOM  252 H   HE . ARG A 1  15 ? -14.968   1.538  -5.541 1.0 89.16  15 A 1
ATOM  253 N  NH1 . ARG A 1  15 ? -17.352   0.328  -7.256 1.0 89.16  15 A 1
ATOM  254 H HH11 . ARG A 1  15 ? -17.261  -0.647  -7.008 1.0 89.16  15 A 1
ATOM  255 H HH12 . ARG A 1  15 ? -18.023   0.620  -7.952 1.0 89.16  15 A 1
ATOM  256 N  NH2 . ARG A 1  15 ? -16.580   2.424  -7.120 1.0 89.16  15 A 1
ATOM  257 H HH21 . ARG A 1  15 ? -17.256   2.713  -7.813 1.0 89.16  15 A 1
ATOM  258 H HH22 . ARG A 1  15 ? -15.925   3.100  -6.753 1.0 89.16  15 A 1
ATOM  259 C   CZ . ARG A 1  15 ? -16.509   1.180  -6.740 1.0 89.16  15 A 1
ATOM  260 N    N . SER A 1  16 ? -12.310   2.286  -1.501 1.0  87.7  16 A 1
ATOM  261 H    H . SER A 1  16 ? -12.076   2.574  -2.440 1.0  87.7  16 A 1
ATOM  262 C   CA . SER A 1  16 ? -12.310   3.333  -0.459 1.0  87.7  16 A 1
ATOM  263 H   HA . SER A 1  16 ? -11.891   4.222  -0.931 1.0  87.7  16 A 1
ATOM  264 C    C . SER A 1  16 ? -11.415   3.077   0.779 1.0  87.7  16 A 1
ATOM  265 C   CB . SER A 1  16 ? -13.758   3.696  -0.088 1.0  87.7  16 A 1
ATOM  266 H  HB2 . SER A 1  16 ? -14.152   2.946   0.598 1.0  87.7  16 A 1
ATOM  267 H  HB3 . SER A 1  16 ? -14.375   3.703  -0.987 1.0  87.7  16 A 1
ATOM  268 O    O . SER A 1  16 ? -11.495   3.806   1.769 1.0  87.7  16 A 1
ATOM  269 O   OG . SER A 1  16 ? -13.837   4.971   0.516 1.0  87.7  16 A 1
ATOM  270 H   HG . SER A 1  16 ? -13.863   5.651  -0.162 1.0  87.7  16 A 1
ATOM  271 N    N . VAL A 1  17 ? -10.488   2.109   0.747 1.0 91.07  17 A 1
ATOM  272 H    H . VAL A 1  17 ? -10.479   1.458  -0.026 1.0 91.07  17 A 1
ATOM  273 C   CA . VAL A 1  17 ?  -9.502   1.921   1.840 1.0 91.07  17 A 1
ATOM  274 H   HA . VAL A 1  17 ? -10.035   2.028   2.785 1.0 91.07  17 A 1
ATOM  275 C    C . VAL A 1  17 ?  -8.400   2.989   1.860 1.0 91.07  17 A 1
ATOM  276 C   CB . VAL A 1  17 ?  -8.875   0.512   1.858 1.0 91.07  17 A 1
ATOM  277 H   HB . VAL A 1  17 ?  -8.274   0.414   2.762 1.0 91.07  17 A 1
ATOM  278 O    O . VAL A 1  17 ?  -7.613   3.021   2.797 1.0 91.07  17 A 1
ATOM  279 C  CG1 . VAL A 1  17 ?  -9.946  -0.579   1.911 1.0 91.07  17 A 1
ATOM  280 H HG11 . VAL A 1  17 ?  -9.461  -1.555   1.941 1.0 91.07  17 A 1
ATOM  281 H HG12 . VAL A 1  17 ? -10.556  -0.454   2.806 1.0 91.07  17 A 1
ATOM  282 H HG13 . VAL A 1  17 ? -10.586  -0.530   1.030 1.0 91.07  17 A 1
ATOM  283 C  CG2 . VAL A 1  17 ?  -7.953   0.277   0.661 1.0 91.07  17 A 1
ATOM  284 H HG21 . VAL A 1  17 ?  -7.080   0.925   0.742 1.0 91.07  17 A 1
ATOM  285 H HG22 . VAL A 1  17 ?  -7.609  -0.757   0.652 1.0 91.07  17 A 1
ATOM  286 H HG23 . VAL A 1  17 ?  -8.476   0.485  -0.273 1.0 91.07  17 A 1
ATOM  287 N    N . GLY A 1  18 ?  -8.332   3.867   0.851 1.0 89.82  18 A 1
ATOM  288 H    H . GLY A 1  18 ?  -9.051   3.828   0.143 1.0 89.82  18 A 1
ATOM  289 C   CA . GLY A 1  18 ?  -7.328   4.934   0.745 1.0 89.82  18 A 1
ATOM  290 H  HA2 . GLY A 1  18 ?  -7.187   5.407   1.717 1.0 89.82  18 A 1
ATOM  291 H  HA3 . GLY A 1  18 ?  -7.697   5.698   0.060 1.0 89.82  18 A 1
ATOM  292 C    C . GLY A 1  18 ?  -5.960   4.475   0.227 1.0 89.82  18 A 1
ATOM  293 O    O . GLY A 1  18 ?  -4.949   5.015   0.664 1.0 89.82  18 A 1
ATOM  294 N    N . LYS A 1  19 ?  -5.914   3.474  -0.670 1.0 87.44  19 A 1
ATOM  295 H    H . LYS A 1  19 ?  -6.790   3.067  -0.968 1.0 87.44  19 A 1
ATOM  296 C   CA . LYS A 1  19 ?  -4.674   3.047  -1.357 1.0 87.44  19 A 1
ATOM  297 H   HA . LYS A 1  19 ?  -3.942   2.710  -0.623 1.0 87.44  19 A 1
ATOM  298 C    C . LYS A 1  19 ?  -4.050   4.224  -2.110 1.0 87.44  19 A 1
ATOM  299 C   CB . LYS A 1  19 ?  -4.937   1.926  -2.380 1.0 87.44  19 A 1
ATOM  300 H  HB2 . LYS A 1  19 ?  -3.976   1.548  -2.728 1.0 87.44  19 A 1
ATOM  301 H  HB3 . LYS A 1  19 ?  -5.459   2.371  -3.228 1.0 87.44  19 A 1
ATOM  302 O    O . LYS A 1  19 ?  -2.908   4.597  -1.869 1.0 87.44  19 A 1
ATOM  303 C   CG . LYS A 1  19 ?  -5.804   0.761  -1.907 1.0 87.44  19 A 1
ATOM  304 H  HG2 . LYS A 1  19 ?  -5.486   0.479  -0.904 1.0 87.44  19 A 1
ATOM  305 H  HG3 . LYS A 1  19 ?  -6.836   1.109  -1.860 1.0 87.44  19 A 1
ATOM  306 C   CD . LYS A 1  19 ?  -5.758  -0.488  -2.806 1.0 87.44  19 A 1
ATOM  307 H  HD2 . LYS A 1  19 ?  -4.868  -1.058  -2.539 1.0 87.44  19 A 1
ATOM  308 H  HD3 . LYS A 1  19 ?  -6.624  -1.106  -2.567 1.0 87.44  19 A 1
ATOM  309 C   CE . LYS A 1  19 ?  -5.716  -0.272  -4.327 1.0 87.44  19 A 1
ATOM  310 H  HE2 . LYS A 1  19 ?  -4.719   0.073  -4.602 1.0 87.44  19 A 1
ATOM  311 H  HE3 . LYS A 1  19 ?  -5.874  -1.229  -4.825 1.0 87.44  19 A 1
ATOM  312 N   NZ . LYS A 1  19 ?  -6.690   0.716  -4.830 1.0 87.44  19 A 1
ATOM  313 H  HZ1 . LYS A 1  19 ?  -7.638   0.538  -4.531 1.0 87.44  19 A 1
ATOM  314 H  HZ2 . LYS A 1  19 ?  -6.654   0.698  -5.839 1.0 87.44  19 A 1
ATOM  315 H  HZ3 . LYS A 1  19 ?  -6.353   1.650  -4.644 1.0 87.44  19 A 1
ATOM  316 N    N . SER A 1  20 ?  -4.861   4.848  -2.952 1.0 87.66  20 A 1
ATOM  317 H    H . SER A 1  20 ?  -5.743   4.413  -3.181 1.0 87.66  20 A 1
ATOM  318 C   CA . SER A 1  20 ?  -4.535   5.986  -3.795 1.0 87.66  20 A 1
ATOM  319 H   HA . SER A 1  20 ?  -3.711   5.723  -4.458 1.0 87.66  20 A 1
ATOM  320 C    C . SER A 1  20 ?  -4.071   7.161  -2.931 1.0 87.66  20 A 1
ATOM  321 C   CB . SER A 1  20 ?  -5.774   6.249  -4.660 1.0 87.66  20 A 1
ATOM  322 H  HB2 . SER A 1  20 ?  -6.576   6.638  -4.032 1.0 87.66  20 A 1
ATOM  323 H  HB3 . SER A 1  20 ?  -5.531   6.951  -5.457 1.0 87.66  20 A 1
ATOM  324 O    O . SER A 1  20 ?  -2.891   7.508  -2.968 1.0 87.66  20 A 1
ATOM  325 O   OG . SER A 1  20 ?  -6.236   5.018  -5.201 1.0 87.66  20 A 1
ATOM  326 H   HG . SER A 1  20 ?  -5.527   4.712  -5.771 1.0 87.66  20 A 1
ATOM  327 N    N . SER A 1  21 ?  -4.889   7.602  -1.975 1.0 89.74  21 A 1
ATOM  328 H    H . SER A 1  21 ?  -5.875   7.417  -2.091 1.0 89.74  21 A 1
ATOM  329 C   CA . SER A 1  21 ?  -4.534   8.646  -1.001 1.0 89.74  21 A 1
ATOM  330 H   HA . SER A 1  21 ?  -4.383   9.571  -1.557 1.0 89.74  21 A 1
ATOM  331 C    C . SER A 1  21 ?  -3.241   8.366  -0.204 1.0 89.74  21 A 1
ATOM  332 C   CB . SER A 1  21 ?  -5.703   8.878  -0.030 1.0 89.74  21 A 1
ATOM  333 H  HB2 . SER A 1  21 ?  -5.586   8.219   0.830 1.0 89.74  21 A 1
ATOM  334 H  HB3 . SER A 1  21 ?  -5.682   9.911   0.315 1.0 89.74  21 A 1
ATOM  335 O    O . SER A 1  21 ?  -2.485   9.297   0.059 1.0 89.74  21 A 1
ATOM  336 O   OG . SER A 1  21 ?  -6.960   8.595  -0.624 1.0 89.74  21 A 1
ATOM  337 H   HG . SER A 1  21 ?  -7.065   9.177  -1.380 1.0 89.74  21 A 1
ATOM  338 N    N . LEU A 1  22 ?  -2.926   7.109   0.162 1.0 89.87  22 A 1
ATOM  339 H    H . LEU A 1  22 ?  -3.576   6.369  -0.060 1.0 89.87  22 A 1
ATOM  340 C   CA . LEU A 1  22 ?  -1.619   6.738   0.750 1.0 89.87  22 A 1
ATOM  341 H   HA . LEU A 1  22 ?  -1.412   7.385   1.602 1.0 89.87  22 A 1
ATOM  342 C    C . LEU A 1  22 ?  -0.461   6.920  -0.239 1.0 89.87  22 A 1
ATOM  343 C   CB . LEU A 1  22 ?  -1.611   5.256   1.189 1.0 89.87  22 A 1
ATOM  344 H  HB2 . LEU A 1  22 ?  -2.213   4.677   0.489 1.0 89.87  22 A 1
ATOM  345 H  HB3 . LEU A 1  22 ?  -0.592   4.875   1.114 1.0 89.87  22 A 1
ATOM  346 O    O . LEU A 1  22 ?   0.633   7.333   0.146 1.0 89.87  22 A 1
ATOM  347 C   CG . LEU A 1  22 ?  -2.096   4.955   2.610 1.0 89.87  22 A 1
ATOM  348 H   HG . LEU A 1  22 ?  -3.081   5.395   2.761 1.0 89.87  22 A 1
ATOM  349 C  CD1 . LEU A 1  22 ?  -2.183   3.435   2.774 1.0 89.87  22 A 1
ATOM  350 H HD11 . LEU A 1  22 ?  -1.227   2.974   2.526 1.0 89.87  22 A 1
ATOM  351 H HD12 . LEU A 1  22 ?  -2.427   3.190   3.807 1.0 89.87  22 A 1
ATOM  352 H HD13 . LEU A 1  22 ?  -2.959   3.042   2.116 1.0 89.87  22 A 1
ATOM  353 C  CD2 . LEU A 1  22 ?  -1.137   5.488   3.676 1.0 89.87  22 A 1
ATOM  354 H HD21 . LEU A 1  22 ?  -1.025   6.569   3.587 1.0 89.87  22 A 1
ATOM  355 H HD22 . LEU A 1  22 ?  -0.160   5.016   3.573 1.0 89.87  22 A 1
ATOM  356 H HD23 . LEU A 1  22 ?  -1.541   5.265   4.664 1.0 89.87  22 A 1
ATOM  357 N    N . THR A 1  23 ?  -0.687   6.572  -1.502 1.0 90.21  23 A 1
ATOM  358 H    H . THR A 1  23 ?  -1.626   6.299  -1.756 1.0 90.21  23 A 1
ATOM  359 C   CA . THR A 1  23 ?   0.334   6.608  -2.550 1.0 90.21  23 A 1
ATOM  360 H   HA . THR A 1  23 ?   1.249   6.174  -2.146 1.0 90.21  23 A 1
ATOM  361 C    C . THR A 1  23 ?   0.650   8.046  -2.940 1.0 90.21  23 A 1
ATOM  362 C   CB . THR A 1  23 ?  -0.073   5.787  -3.782 1.0 90.21  23 A 1
ATOM  363 H   HB . THR A 1  23 ?  -0.714   6.370  -4.444 1.0 90.21  23 A 1
ATOM  364 O    O . THR A 1  23 ?   1.820   8.417  -2.969 1.0 90.21  23 A 1
ATOM  365 C  CG2 . THR A 1  23 ?   1.170   5.301  -4.518 1.0 90.21  23 A 1
ATOM  366 H HG21 . THR A 1  23 ?   1.717   4.600  -3.887 1.0 90.21  23 A 1
ATOM  367 H HG22 . THR A 1  23 ?   1.823   6.143  -4.747 1.0 90.21  23 A 1
ATOM  368 H HG23 . THR A 1  23 ?   0.871   4.788  -5.432 1.0 90.21  23 A 1
ATOM  369 O  OG1 . THR A 1  23 ?  -0.726   4.603  -3.405 1.0 90.21  23 A 1
ATOM  370 H  HG1 . THR A 1  23 ?  -1.551   4.810  -2.961 1.0 90.21  23 A 1
ATOM  371 N    N . ILE A 1  24 ?  -0.369   8.894  -3.110 1.0  89.4  24 A 1
ATOM  372 H    H . ILE A 1  24 ?  -1.313   8.539  -3.074 1.0  89.4  24 A 1
ATOM  373 C   CA . ILE A 1  24 ?  -0.167  10.333  -3.313 1.0  89.4  24 A 1
ATOM  374 H   HA . ILE A 1  24 ?   0.538  10.466  -4.134 1.0  89.4  24 A 1
ATOM  375 C    C . ILE A 1  24 ?   0.478  10.984  -2.083 1.0  89.4  24 A 1
ATOM  376 C   CB . ILE A 1  24 ?  -1.484  11.029  -3.715 1.0  89.4  24 A 1
ATOM  377 H   HB . ILE A 1  24 ?  -2.240  10.840  -2.953 1.0  89.4  24 A 1
ATOM  378 O    O . ILE A 1  24 ?   1.457  11.721  -2.225 1.0  89.4  24 A 1
ATOM  379 C  CG1 . ILE A 1  24 ?  -1.981  10.524  -5.093 1.0  89.4  24 A 1
ATOM  380 H HG12 . ILE A 1  24 ?  -2.076  11.356  -5.791 1.0  89.4  24 A 1
ATOM  381 H HG13 . ILE A 1  24 ?  -1.214   9.871  -5.508 1.0  89.4  24 A 1
ATOM  382 C  CG2 . ILE A 1  24 ?  -1.178  12.541  -3.775 1.0  89.4  24 A 1
ATOM  383 H HG21 . ILE A 1  24 ?  -1.951  13.105  -4.297 1.0  89.4  24 A 1
ATOM  384 H HG22 . ILE A 1  24 ?  -1.083  12.963  -2.775 1.0  89.4  24 A 1
ATOM  385 H HG23 . ILE A 1  24 ?  -0.252  12.706  -4.325 1.0  89.4  24 A 1
ATOM  386 C  CD1 . ILE A 1  24 ?  -3.256   9.678  -5.150 1.0  89.4  24 A 1
ATOM  387 H HD11 . ILE A 1  24 ?  -3.945   9.934  -4.345 1.0  89.4  24 A 1
ATOM  388 H HD12 . ILE A 1  24 ?  -2.989   8.623  -5.099 1.0  89.4  24 A 1
ATOM  389 H HD13 . ILE A 1  24 ?  -3.743   9.824  -6.114 1.0  89.4  24 A 1
ATOM  390 N    N . GLN A 1  25 ?   0.026  10.650  -0.868 1.0 91.32  25 A 1
ATOM  391 H    H . GLN A 1  25 ?  -0.820  10.103  -0.791 1.0 91.32  25 A 1
ATOM  392 C   CA . GLN A 1  25 ?   0.652  11.143   0.360 1.0 91.32  25 A 1
ATOM  393 H   HA . GLN A 1  25 ?   0.572  12.230   0.373 1.0 91.32  25 A 1
ATOM  394 C    C . GLN A 1  25 ?   2.147  10.807   0.407 1.0 91.32  25 A 1
ATOM  395 C   CB . GLN A 1  25 ?  -0.099  10.581   1.578 1.0 91.32  25 A 1
ATOM  396 H  HB2 . GLN A 1  25 ?  -1.123  10.952   1.563 1.0 91.32  25 A 1
ATOM  397 H  HB3 . GLN A 1  25 ?  -0.122   9.493   1.521 1.0 91.32  25 A 1
ATOM  398 O    O . GLN A 1  25 ?   2.970  11.671   0.705 1.0 91.32  25 A 1
ATOM  399 C   CG . GLN A 1  25 ?   0.549  10.976   2.910 1.0 91.32  25 A 1
ATOM  400 H  HG2 . GLN A 1  25 ?   1.565  10.581   2.947 1.0 91.32  25 A 1
ATOM  401 H  HG3 . GLN A 1  25 ?  -0.003  10.518   3.731 1.0 91.32  25 A 1
ATOM  402 C   CD . GLN A 1  25 ?   0.588  12.485   3.105 1.0 91.32  25 A 1
ATOM  403 N  NE2 . GLN A 1  25 ?  -0.500  13.106   3.480 1.0 91.32  25 A 1
ATOM  404 H HE21 . GLN A 1  25 ?  -1.350  12.572   3.595 1.0 91.32  25 A 1
ATOM  405 H HE22 . GLN A 1  25 ?  -0.460  14.112   3.558 1.0 91.32  25 A 1
ATOM  406 O  OE1 . GLN A 1  25 ?   1.611  13.126   2.944 1.0 91.32  25 A 1
ATOM  407 N    N . PHE A 1  26 ?   2.533   9.576   0.070 1.0 89.22  26 A 1
ATOM  408 H    H . PHE A 1  26 ?   1.832   8.886  -0.160 1.0 89.22  26 A 1
ATOM  409 C   CA . PHE A 1  26 ?   3.946   9.219  -0.020 1.0 89.22  26 A 1
ATOM  410 H   HA . PHE A 1  26 ?   4.422   9.437   0.935 1.0 89.22  26 A 1
ATOM  411 C    C . PHE A 1  26 ?   4.689  10.020  -1.093 1.0 89.22  26 A 1
ATOM  412 C   CB . PHE A 1  26 ?   4.075   7.724  -0.311 1.0 89.22  26 A 1
ATOM  413 H  HB2 . PHE A 1  26 ?   3.766   7.184   0.584 1.0 89.22  26 A 1
ATOM  414 H  HB3 . PHE A 1  26 ?   3.395   7.452  -1.118 1.0 89.22  26 A 1
ATOM  415 O    O . PHE A 1  26 ?   5.839  10.431  -0.883 1.0 89.22  26 A 1
ATOM  416 C   CG . PHE A 1  26 ?   5.484   7.307  -0.693 1.0 89.22  26 A 1
ATOM  417 C  CD1 . PHE A 1  26 ?   5.743   6.682  -1.921 1.0 89.22  26 A 1
ATOM  418 H  HD1 . PHE A 1  26 ?   4.918   6.429  -2.571 1.0 89.22  26 A 1
ATOM  419 C  CD2 . PHE A 1  26 ?   6.554   7.601   0.164 1.0 89.22  26 A 1
ATOM  420 H  HD2 . PHE A 1  26 ?   6.347   8.126   1.085 1.0 89.22  26 A 1
ATOM  421 C  CE1 . PHE A 1  26 ?   7.063   6.383  -2.297 1.0 89.22  26 A 1
ATOM  422 H  HE1 . PHE A 1  26 ?   7.252   5.931  -3.260 1.0 89.22  26 A 1
ATOM  423 C  CE2 . PHE A 1  26 ?   7.870   7.257  -0.182 1.0 89.22  26 A 1
ATOM  424 H  HE2 . PHE A 1  26 ?   8.676   7.474   0.503 1.0 89.22  26 A 1
ATOM  425 C   CZ . PHE A 1  26 ?   8.128   6.651  -1.424 1.0 89.22  26 A 1
ATOM  426 H   HZ . PHE A 1  26 ?   9.136   6.390  -1.711 1.0 89.22  26 A 1
ATOM  427 N    N . VAL A 1  27 ?   4.076  10.213  -2.258 1.0 91.43  27 A 1
ATOM  428 H    H . VAL A 1  27 ?   3.138   9.860  -2.385 1.0 91.43  27 A 1
ATOM  429 C   CA . VAL A 1  27 ?   4.811  10.676  -3.431 1.0 91.43  27 A 1
ATOM  430 H   HA . VAL A 1  27 ?   5.835  10.325  -3.307 1.0 91.43  27 A 1
ATOM  431 C    C . VAL A 1  27 ?   4.913  12.194  -3.506 1.0 91.43  27 A 1
ATOM  432 C   CB . VAL A 1  27 ?   4.316   9.988  -4.705 1.0 91.43  27 A 1
ATOM  433 H   HB . VAL A 1  27 ?   3.245  10.143  -4.834 1.0 91.43  27 A 1
ATOM  434 O    O . VAL A 1  27 ?   6.011  12.703  -3.739 1.0 91.43  27 A 1
ATOM  435 C  CG1 . VAL A 1  27 ?   5.082  10.516  -5.917 1.0 91.43  27 A 1
ATOM  436 H HG11 . VAL A 1  27 ?   6.057  10.917  -5.640 1.0 91.43  27 A 1
ATOM  437 H HG12 . VAL A 1  27 ?   5.280   9.718  -6.633 1.0 91.43  27 A 1
ATOM  438 H HG13 . VAL A 1  27 ?   4.494  11.308  -6.379 1.0 91.43  27 A 1
ATOM  439 C  CG2 . VAL A 1  27 ?   4.622   8.490  -4.577 1.0 91.43  27 A 1
ATOM  440 H HG21 . VAL A 1  27 ?   4.116   8.078  -3.703 1.0 91.43  27 A 1
ATOM  441 H HG22 . VAL A 1  27 ?   5.695   8.313  -4.499 1.0 91.43  27 A 1
ATOM  442 H HG23 . VAL A 1  27 ?   4.224   7.957  -5.440 1.0 91.43  27 A 1
ATOM  443 N    N . GLU A 1  28 ?   3.859  12.916  -3.161 1.0 88.67  28 A 1
ATOM  444 H    H . GLU A 1  28 ?   2.994  12.432  -2.967 1.0 88.67  28 A 1
ATOM  445 C   CA . GLU A 1  28 ?   3.806  14.381  -3.235 1.0 88.67  28 A 1
ATOM  446 H   HA . GLU A 1  28 ?   4.657  14.772  -3.793 1.0 88.67  28 A 1
ATOM  447 C    C . GLU A 1  28 ?   3.809  15.062  -1.864 1.0 88.67  28 A 1
ATOM  448 C   CB . GLU A 1  28 ?   2.537  14.761  -3.984 1.0 88.67  28 A 1
ATOM  449 H  HB2 . GLU A 1  28 ?   1.694  14.296  -3.472 1.0 88.67  28 A 1
ATOM  450 H  HB3 . GLU A 1  28 ?   2.403  15.843  -3.954 1.0 88.67  28 A 1
ATOM  451 O    O . GLU A 1  28 ?   4.123  16.247  -1.770 1.0 88.67  28 A 1
ATOM  452 C   CG . GLU A 1  28 ?   2.584  14.308  -5.450 1.0 88.67  28 A 1
ATOM  453 H  HG2 . GLU A 1  28 ?   3.138  15.042  -6.035 1.0 88.67  28 A 1
ATOM  454 H  HG3 . GLU A 1  28 ?   3.095  13.350  -5.547 1.0 88.67  28 A 1
ATOM  455 C   CD . GLU A 1  28 ?   1.168  14.165  -5.983 1.0 88.67  28 A 1
ATOM  456 O  OE1 . GLU A 1  28 ?   0.939  13.204  -6.747 1.0 88.67  28 A 1
ATOM  457 O  OE2 . GLU A 1  28 ?   0.337  15.009  -5.587 1.0 88.67  28 A 1
ATOM  458 N    N . GLY A 1  29 ?   3.481  14.332  -0.794 1.0 87.69  29 A 1
ATOM  459 H    H . GLY A 1  29 ?   3.241  13.359  -0.923 1.0 87.69  29 A 1
ATOM  460 C   CA . GLY A 1  29 ?   3.298  14.914   0.538 1.0 87.69  29 A 1
ATOM  461 H  HA2 . GLY A 1  29 ?   3.381  14.120   1.279 1.0 87.69  29 A 1
ATOM  462 H  HA3 . GLY A 1  29 ?   4.078  15.652   0.731 1.0 87.69  29 A 1
ATOM  463 C    C . GLY A 1  29 ?   1.939  15.586   0.745 1.0 87.69  29 A 1
ATOM  464 O    O . GLY A 1  29 ?   1.798  16.394   1.662 1.0 87.69  29 A 1
ATOM  465 N    N . GLN A 1  30 ?   0.949  15.281  -0.099 1.0 84.97  30 A 1
ATOM  466 H    H . GLN A 1  30 ?   1.121  14.598  -0.823 1.0 84.97  30 A 1
ATOM  467 C   CA . GLN A 1  30 ?  -0.409  15.813   0.011 1.0 84.97  30 A 1
ATOM  468 H   HA . GLN A 1  30 ?  -0.444  16.528   0.832 1.0 84.97  30 A 1
ATOM  469 C    C . GLN A 1  30 ?  -1.411  14.707   0.347 1.0 84.97  30 A 1
ATOM  470 C   CB . GLN A 1  30 ?  -0.808  16.579  -1.263 1.0 84.97  30 A 1
ATOM  471 H  HB2 . GLN A 1  30 ?  -1.826  16.946  -1.131 1.0 84.97  30 A 1
ATOM  472 H  HB3 . GLN A 1  30 ?  -0.788  15.913  -2.126 1.0 84.97  30 A 1
ATOM  473 O    O . GLN A 1  30 ?  -1.364  13.614  -0.210 1.0 84.97  30 A 1
ATOM  474 C   CG . GLN A 1  30 ?   0.130  17.773  -1.510 1.0 84.97  30 A 1
ATOM  475 H  HG2 . GLN A 1  30 ?   1.083  17.408  -1.893 1.0 84.97  30 A 1
ATOM  476 H  HG3 . GLN A 1  30 ?   0.320  18.277  -0.562 1.0 84.97  30 A 1
ATOM  477 C   CD . GLN A 1  30 ?  -0.416  18.817  -2.482 1.0 84.97  30 A 1
ATOM  478 N  NE2 . GLN A 1  30 ?   0.283  19.916  -2.658 1.0 84.97  30 A 1
ATOM  479 H HE21 . GLN A 1  30 ?  -0.104  20.564  -3.329 1.0 84.97  30 A 1
ATOM  480 H HE22 . GLN A 1  30 ?   1.188  20.019  -2.220 1.0 84.97  30 A 1
ATOM  481 O  OE1 . GLN A 1  30 ?  -1.474  18.714  -3.074 1.0 84.97  30 A 1
ATOM  482 N    N . PHE A 1  31 ?  -2.343  15.014   1.248 1.0 83.86  31 A 1
ATOM  483 H    H . PHE A 1  31 ?  -2.344  15.950   1.627 1.0 83.86  31 A 1
ATOM  484 C   CA . PHE A 1  31 ?  -3.584  14.262   1.396 1.0 83.86  31 A 1
ATOM  485 H   HA . PHE A 1  31 ?  -3.492  13.276   0.939 1.0 83.86  31 A 1
ATOM  486 C    C . PHE A 1  31 ?  -4.678  15.040   0.675 1.0 83.86  31 A 1
ATOM  487 C   CB . PHE A 1  31 ?  -3.927  14.087   2.883 1.0 83.86  31 A 1
ATOM  488 H  HB2 . PHE A 1  31 ?  -3.972  15.067   3.358 1.0 83.86  31 A 1
ATOM  489 H  HB3 . PHE A 1  31 ?  -3.131  13.523   3.369 1.0 83.86  31 A 1
ATOM  490 O    O . PHE A 1  31 ?  -4.909  16.203   1.014 1.0 83.86  31 A 1
ATOM  491 C   CG . PHE A 1  31 ?  -5.239  13.361   3.115 1.0 83.86  31 A 1
ATOM  492 C  CD1 . PHE A 1  31 ?  -6.382  14.069   3.535 1.0 83.86  31 A 1
ATOM  493 H  HD1 . PHE A 1  31 ?  -6.328  15.134   3.706 1.0 83.86  31 A 1
ATOM  494 C  CD2 . PHE A 1  31 ?  -5.335  11.985   2.835 1.0 83.86  31 A 1
ATOM  495 H  HD2 . PHE A 1  31 ?  -4.473  11.455   2.458 1.0 83.86  31 A 1
ATOM  496 C  CE1 . PHE A 1  31 ?  -7.610  13.399   3.681 1.0 83.86  31 A 1
ATOM  497 H  HE1 . PHE A 1  31 ?  -8.502  13.943   3.955 1.0 83.86  31 A 1
ATOM  498 C  CE2 . PHE A 1  31 ?  -6.564  11.317   2.981 1.0 83.86  31 A 1
ATOM  499 H  HE2 . PHE A 1  31 ?  -6.654  10.276   2.710 1.0 83.86  31 A 1
ATOM  500 C   CZ . PHE A 1  31 ?  -7.702  12.027   3.401 1.0 83.86  31 A 1
ATOM  501 H   HZ . PHE A 1  31 ?  -8.664  11.539   3.455 1.0 83.86  31 A 1
ATOM  502 N    N . VAL A 1  32 ?  -5.357  14.416  -0.286 1.0 84.06  32 A 1
ATOM  503 H    H . VAL A 1  32 ?  -5.132  13.464  -0.535 1.0 84.06  32 A 1
ATOM  504 C   CA . VAL A 1  32 ?  -6.586  14.962  -0.860 1.0 84.06  32 A 1
ATOM  505 H   HA . VAL A 1  32 ?  -6.807  15.914  -0.377 1.0 84.06  32 A 1
ATOM  506 C    C . VAL A 1  32 ?  -7.737  14.026  -0.487 1.0 84.06  32 A 1
ATOM  507 C   CB . VAL A 1  32 ?  -6.422  15.287  -2.360 1.0 84.06  32 A 1
ATOM  508 H   HB . VAL A 1  32 ?  -6.000  14.432  -2.888 1.0 84.06  32 A 1
ATOM  509 O    O . VAL A 1  32 ?  -7.647  12.807  -0.564 1.0 84.06  32 A 1
ATOM  510 C  CG1 . VAL A 1  32 ?  -7.750  15.631  -3.037 1.0 84.06  32 A 1
ATOM  511 H HG11 . VAL A 1  32 ?  -7.569  16.082  -4.013 1.0 84.06  32 A 1
ATOM  512 H HG12 . VAL A 1  32 ?  -8.324  16.325  -2.424 1.0 84.06  32 A 1
ATOM  513 H HG13 . VAL A 1  32 ?  -8.309  14.709  -3.193 1.0 84.06  32 A 1
ATOM  514 C  CG2 . VAL A 1  32 ?  -5.435  16.445  -2.558 1.0 84.06  32 A 1
ATOM  515 H HG21 . VAL A 1  32 ?  -5.306  16.645  -3.622 1.0 84.06  32 A 1
ATOM  516 H HG22 . VAL A 1  32 ?  -5.796  17.344  -2.058 1.0 84.06  32 A 1
ATOM  517 H HG23 . VAL A 1  32 ?  -4.461  16.174  -2.150 1.0 84.06  32 A 1
ATOM  518 N    N . ASP A 1  33 ?  -8.822  14.619   0.001 1.0 74.18  33 A 1
ATOM  519 H    H . ASP A 1  33 ?  -8.800  15.620   0.131 1.0 74.18  33 A 1
ATOM  520 C   CA . ASP A 1  33 ?  -9.994  13.898   0.523 1.0 74.18  33 A 1
ATOM  521 H   HA . ASP A 1  33 ?  -9.665  12.957   0.964 1.0 74.18  33 A 1
ATOM  522 C    C . ASP A 1  33 ? -11.011  13.566  -0.591 1.0 74.18  33 A 1
ATOM  523 C   CB . ASP A 1  33 ? -10.594  14.774   1.633 1.0 74.18  33 A 1
ATOM  524 H  HB2 . ASP A 1  33 ? -11.181  15.571   1.177 1.0 74.18  33 A 1
ATOM  525 H  HB3 . ASP A 1  33 ?  -9.784  15.247   2.190 1.0 74.18  33 A 1
ATOM  526 O    O . ASP A 1  33 ? -12.010  12.881  -0.381 1.0 74.18  33 A 1
ATOM  527 C   CG . ASP A 1  33 ? -11.446  14.009   2.650 1.0 74.18  33 A 1
ATOM  528 O  OD1 . ASP A 1  33 ? -12.538  14.524   2.973 1.0 74.18  33 A 1
ATOM  529 O  OD2 . ASP A 1  33 ? -10.945  12.996   3.195 1.0 74.18  33 A 1
ATOM  530 N    N . SER A 1  34 ? -10.755  14.069  -1.806 1.0 69.78  34 A 1
ATOM  531 H    H . SER A 1  34 ?  -9.852  14.502  -1.936 1.0 69.78  34 A 1
ATOM  532 C   CA . SER A 1  34 ? -11.580  13.841  -2.993 1.0 69.78  34 A 1
ATOM  533 H   HA . SER A 1  34 ? -12.628  13.995  -2.736 1.0 69.78  34 A 1
ATOM  534 C    C . SER A 1  34 ? -11.414  12.409  -3.485 1.0 69.78  34 A 1
ATOM  535 C   CB . SER A 1  34 ? -11.213  14.827  -4.112 1.0 69.78  34 A 1
ATOM  536 H  HB2 . SER A 1  34 ? -11.876  14.679  -4.965 1.0 69.78  34 A 1
ATOM  537 H  HB3 . SER A 1  34 ? -10.186  14.664  -4.438 1.0 69.78  34 A 1
ATOM  538 O    O . SER A 1  34 ? -10.533  12.144  -4.297 1.0 69.78  34 A 1
ATOM  539 O   OG . SER A 1  34 ? -11.349  16.149  -3.631 1.0 69.78  34 A 1
ATOM  540 H   HG . SER A 1  34 ? -11.305  16.108  -2.673 1.0 69.78  34 A 1
ATOM  541 N    N . TYR A 1  35 ? -12.287  11.511  -3.019 1.0 63.86  35 A 1
ATOM  542 H    H . TYR A 1  35 ? -12.879  11.784  -2.247 1.0 63.86  35 A 1
ATOM  543 C   CA . TYR A 1  35 ? -12.461  10.193  -3.622 1.0 63.86  35 A 1
ATOM  544 H   HA . TYR A 1  35 ? -11.481   9.724  -3.714 1.0 63.86  35 A 1
ATOM  545 C    C . TYR A 1  35 ? -13.033  10.348  -5.035 1.0 63.86  35 A 1
ATOM  546 C   CB . TYR A 1  35 ? -13.351   9.293  -2.739 1.0 63.86  35 A 1
ATOM  547 H  HB2 . TYR A 1  35 ? -12.921   9.261  -1.738 1.0 63.86  35 A 1
ATOM  548 H  HB3 . TYR A 1  35 ? -14.343   9.736  -2.655 1.0 63.86  35 A 1
ATOM  549 O    O . TYR A 1  35 ? -14.252  10.320  -5.234 1.0 63.86  35 A 1
ATOM  550 C   CG . TYR A 1  35 ? -13.470   7.862  -3.251 1.0 63.86  35 A 1
ATOM  551 C  CD1 . TYR A 1  35 ? -14.654   7.389  -3.859 1.0 63.86  35 A 1
ATOM  552 H  HD1 . TYR A 1  35 ? -15.495   8.059  -3.957 1.0 63.86  35 A 1
ATOM  553 C  CD2 . TYR A 1  35 ? -12.345   7.022  -3.177 1.0 63.86  35 A 1
ATOM  554 H  HD2 . TYR A 1  35 ? -11.422   7.409  -2.773 1.0 63.86  35 A 1
ATOM  555 C  CE1 . TYR A 1  35 ? -14.700   6.093  -4.420 1.0 63.86  35 A 1
ATOM  556 H  HE1 . TYR A 1  35 ? -15.586   5.766  -4.944 1.0 63.86  35 A 1
ATOM  557 C  CE2 . TYR A 1  35 ? -12.378   5.741  -3.751 1.0 63.86  35 A 1
ATOM  558 H  HE2 . TYR A 1  35 ? -11.470   5.155  -3.762 1.0 63.86  35 A 1
ATOM  559 O   OH . TYR A 1  35 ? -13.492   4.102  -5.086 1.0 63.86  35 A 1
ATOM  560 H   HH . TYR A 1  35 ? -12.567   3.969  -5.307 1.0 63.86  35 A 1
ATOM  561 C   CZ . TYR A 1  35 ? -13.540   5.286  -4.408 1.0 63.86  35 A 1
ATOM  562 N    N . ASP A 1  36 ? -12.146  10.474  -6.019 1.0 69.71  36 A 1
ATOM  563 H    H . ASP A 1  36 ? -11.169  10.514  -5.766 1.0 69.71  36 A 1
ATOM  564 C   CA . ASP A 1  36 ? -12.489   9.989  -7.349 1.0 69.71  36 A 1
ATOM  565 H   HA . ASP A 1  36 ? -13.418  10.474  -7.651 1.0 69.71  36 A 1
ATOM  566 C    C . ASP A 1  36 ? -12.724   8.466  -7.210 1.0 69.71  36 A 1
ATOM  567 C   CB . ASP A 1  36 ? -11.394  10.369  -8.364 1.0 69.71  36 A 1
ATOM  568 H  HB2 . ASP A 1  36 ? -10.930  11.301  -8.044 1.0 69.71  36 A 1
ATOM  569 H  HB3 . ASP A 1  36 ? -10.640   9.581  -8.379 1.0 69.71  36 A 1
ATOM  570 O    O . ASP A 1  36 ? -12.054   7.802  -6.403 1.0 69.71  36 A 1
ATOM  571 C   CG . ASP A 1  36 ? -11.927  10.590  -9.783 1.0 69.71  36 A 1
ATOM  572 O  OD1 . ASP A 1  36 ? -12.891  11.378  -9.920 1.0 69.71  36 A 1
ATOM  573 O  OD2 . ASP A 1  36 ? -11.403   9.948 -10.719 1.0 69.71  36 A 1
ATOM  574 N    N . PRO A 1  37 ? -13.709   7.863  -7.908 1.0 72.45  37 A 1
ATOM  575 C   CA . PRO A 1  37 ? -13.802   6.406  -7.966 1.0 72.45  37 A 1
ATOM  576 H   HA . PRO A 1  37 ? -14.025   5.998  -6.980 1.0 72.45  37 A 1
ATOM  577 C    C . PRO A 1  37 ? -12.475   5.849  -8.462 1.0 72.45  37 A 1
ATOM  578 C   CB . PRO A 1  37 ? -14.932   6.100  -8.947 1.0 72.45  37 A 1
ATOM  579 H  HB2 . PRO A 1  37 ? -15.883   6.089  -8.415 1.0 72.45  37 A 1
ATOM  580 H  HB3 . PRO A 1  37 ? -14.778   5.163  -9.483 1.0 72.45  37 A 1
ATOM  581 O    O . PRO A 1  37 ? -11.721   6.579  -9.080 1.0 72.45  37 A 1
ATOM  582 C   CG . PRO A 1  37 ? -14.885   7.304  -9.886 1.0 72.45  37 A 1
ATOM  583 H  HG2 . PRO A 1  37 ? -14.081   7.182 -10.611 1.0 72.45  37 A 1
ATOM  584 H  HG3 . PRO A 1  37 ? -15.838   7.466 -10.391 1.0 72.45  37 A 1
ATOM  585 C   CD . PRO A 1  37 ? -14.549   8.451  -8.937 1.0 72.45  37 A 1
ATOM  586 H  HD2 . PRO A 1  37 ? -15.457   8.846  -8.481 1.0 72.45  37 A 1
ATOM  587 H  HD3 . PRO A 1  37 ? -14.040   9.238  -9.494 1.0 72.45  37 A 1
ATOM  588 N    N . THR A 1  38 ? -12.192   4.566  -8.234 1.0 72.23  38 A 1
ATOM  589 H    H . THR A 1  38 ? -12.845   3.998  -7.713 1.0 72.23  38 A 1
ATOM  590 C   CA . THR A 1  38 ? -10.824   4.040  -8.427 1.0 72.23  38 A 1
ATOM  591 H   HA . THR A 1  38 ? -10.211   4.936  -8.528 1.0 72.23  38 A 1
ATOM  592 C    C . THR A 1  38 ? -10.750   2.969  -9.690 1.0 72.23  38 A 1
ATOM  593 C   CB . THR A 1  38 ? -10.290   3.498  -7.056 1.0 72.23  38 A 1
ATOM  594 H   HB . THR A 1  38 ? -10.616   2.475  -6.872 1.0 72.23  38 A 1
ATOM  595 O    O . THR A 1  38 ? -11.347   2.081  -8.970 1.0 72.23  38 A 1
ATOM  596 C  CG2 . THR A 1  38 ?  -8.776   3.535  -6.871 1.0 72.23  38 A 1
ATOM  597 H HG21 . THR A 1  38 ?  -8.284   2.854  -7.566 1.0 72.23  38 A 1
ATOM  598 H HG22 . THR A 1  38 ?  -8.401   4.546  -7.029 1.0 72.23  38 A 1
ATOM  599 H HG23 . THR A 1  38 ?  -8.517   3.232  -5.856 1.0 72.23  38 A 1
ATOM  600 O  OG1 . THR A 1  38 ? -10.802   4.255  -5.977 1.0 72.23  38 A 1
ATOM  601 H  HG1 . THR A 1  38 ? -10.498   5.152  -6.133 1.0 72.23  38 A 1
ATOM  602 N    N . ILE A 1  39 ?  -9.906   3.005 -11.883 1.0 74.05  39 A 1
ATOM  603 H    H . ILE A 1  39 ?  -9.641   3.952 -12.114 1.0 74.05  39 A 1
ATOM  604 C   CA . ILE A 1  39 ?  -9.502   2.140 -13.075 1.0 74.05  39 A 1
ATOM  605 H   HA . ILE A 1  39 ? -10.171   1.283 -13.141 1.0 74.05  39 A 1
ATOM  606 C    C . ILE A 1  39 ?  -8.099   1.497 -12.905 1.0 74.05  39 A 1
ATOM  607 C   CB . ILE A 1  39 ?  -9.683   2.851 -14.439 1.0 74.05  39 A 1
ATOM  608 H   HB . ILE A 1  39 ?  -8.767   3.397 -14.666 1.0 74.05  39 A 1
ATOM  609 O    O . ILE A 1  39 ?  -8.033   0.270 -12.959 1.0 74.05  39 A 1
ATOM  610 C  CG1 . ILE A 1  39 ? -10.862   3.853 -14.485 1.0 74.05  39 A 1
ATOM  611 H HG12 . ILE A 1  39 ? -11.778   3.346 -14.180 1.0 74.05  39 A 1
ATOM  612 H HG13 . ILE A 1  39 ? -10.664   4.658 -13.777 1.0 74.05  39 A 1
ATOM  613 C  CG2 . ILE A 1  39 ?  -9.896   1.755 -15.504 1.0 74.05  39 A 1
ATOM  614 H HG21 . ILE A 1  39 ?  -9.925   2.189 -16.503 1.0 74.05  39 A 1
ATOM  615 H HG22 . ILE A 1  39 ?  -9.090   1.023 -15.459 1.0 74.05  39 A 1
ATOM  616 H HG23 . ILE A 1  39 ? -10.840   1.242 -15.321 1.0 74.05  39 A 1
ATOM  617 C  CD1 . ILE A 1  39 ? -11.113   4.513 -15.848 1.0 74.05  39 A 1
ATOM  618 H HD11 . ILE A 1  39 ? -11.550   3.796 -16.543 1.0 74.05  39 A 1
ATOM  619 H HD12 . ILE A 1  39 ? -10.182   4.901 -16.259 1.0 74.05  39 A 1
ATOM  620 H HD13 . ILE A 1  39 ? -11.814   5.338 -15.720 1.0 74.05  39 A 1
ATOM  621 N    N . GLU A 1  40 ?  -7.010   2.255 -12.663 1.0 75.84  40 A 1
ATOM  622 H    H . GLU A 1  40 ?  -7.139   3.249 -12.539 1.0 75.84  40 A 1
ATOM  623 C   CA . GLU A 1  40 ?  -5.629   1.761 -12.371 1.0 75.84  40 A 1
ATOM  624 H   HA . GLU A 1  40 ?  -5.640   1.119 -11.490 1.0 75.84  40 A 1
ATOM  625 C    C . GLU A 1  40 ?  -4.653   2.966 -12.133 1.0 75.84  40 A 1
ATOM  626 C   CB . GLU A 1  40 ?  -5.186   0.964 -13.631 1.0 75.84  40 A 1
ATOM  627 H  HB2 . GLU A 1  40 ?  -6.054   0.600 -14.181 1.0 75.84  40 A 1
ATOM  628 H  HB3 . GLU A 1  40 ?  -4.689   1.624 -14.342 1.0 75.84  40 A 1
ATOM  629 O    O . GLU A 1  40 ?  -4.881   3.912 -12.882 1.0 75.84  40 A 1
ATOM  630 C   CG . GLU A 1  40 ?  -4.378  -0.298 -13.400 1.0 75.84  40 A 1
ATOM  631 H  HG2 . GLU A 1  40 ?  -5.010  -0.984 -12.836 1.0 75.84  40 A 1
ATOM  632 H  HG3 . GLU A 1  40 ?  -3.523  -0.086 -12.758 1.0 75.84  40 A 1
ATOM  633 C   CD . GLU A 1  40 ?  -3.964  -0.933 -14.738 1.0 75.84  40 A 1
ATOM  634 O  OE1 . GLU A 1  40 ?  -3.034  -0.417 -15.398 1.0 75.84  40 A 1
ATOM  635 O  OE2 . GLU A 1  40 ?  -4.617  -1.934 -15.108 1.0 75.84  40 A 1
ATOM  636 N    N . ASN A 1  41 ?  -3.547   2.901 -11.316 1.0  84.3  41 A 1
ATOM  637 H    H . ASN A 1  41 ?  -3.506   2.106 -10.694 1.0  84.3  41 A 1
ATOM  638 C   CA . ASN A 1  41 ?  -2.481   3.933 -10.980 1.0  84.3  41 A 1
ATOM  639 H   HA . ASN A 1  41 ?  -2.409   4.636 -11.810 1.0  84.3  41 A 1
ATOM  640 C    C . ASN A 1  41 ?  -0.968   3.443 -10.751 1.0  84.3  41 A 1
ATOM  641 C   CB . ASN A 1  41 ?  -2.975   4.687  -9.716 1.0  84.3  41 A 1
ATOM  642 H  HB2 . ASN A 1  41 ?  -2.399   5.603  -9.589 1.0  84.3  41 A 1
ATOM  643 H  HB3 . ASN A 1  41 ?  -2.764   4.050  -8.857 1.0  84.3  41 A 1
ATOM  644 O    O . ASN A 1  41 ?  -0.817   2.378 -10.194 1.0  84.3  41 A 1
ATOM  645 C   CG . ASN A 1  41 ?  -4.464   5.029  -9.581 1.0  84.3  41 A 1
ATOM  646 N  ND2 . ASN A 1  41 ?  -4.794   6.292  -9.423 1.0  84.3  41 A 1
ATOM  647 H HD21 . ASN A 1  41 ?  -4.097   7.017  -9.509 1.0  84.3  41 A 1
ATOM  648 H HD22 . ASN A 1  41 ?  -5.757   6.486  -9.187 1.0  84.3  41 A 1
ATOM  649 O  OD1 . ASN A 1  41 ?  -5.350   4.183  -9.544 1.0  84.3  41 A 1
ATOM  650 N    N . THR A 1  42 ?   0.169   4.139 -11.107 1.0 85.46  42 A 1
ATOM  651 H    H . THR A 1  42 ?  -0.020   5.017 -11.568 1.0 85.46  42 A 1
ATOM  652 C   CA . THR A 1  42 ?   1.639   3.656 -11.187 1.0 85.46  42 A 1
ATOM  653 H   HA . THR A 1  42 ?   1.613   2.656 -10.754 1.0 85.46  42 A 1
ATOM  654 C    C . THR A 1  42 ?   2.932   4.311 -10.491 1.0 85.46  42 A 1
ATOM  655 C   CB . THR A 1  42 ?   2.090   3.468 -12.671 1.0 85.46  42 A 1
ATOM  656 H   HB . THR A 1  42 ?   3.021   4.003 -12.861 1.0 85.46  42 A 1
ATOM  657 O    O . THR A 1  42 ?   4.047   4.011 -10.924 1.0 85.46  42 A 1
ATOM  658 C  CG2 . THR A 1  42 ?   2.448   2.019 -12.982 1.0 85.46  42 A 1
ATOM  659 H HG21 . THR A 1  42 ?   3.397   1.773 -12.507 1.0 85.46  42 A 1
ATOM  660 H HG22 . THR A 1  42 ?   2.535   1.878 -14.059 1.0 85.46  42 A 1
ATOM  661 H HG23 . THR A 1  42 ?   1.676   1.356 -12.591 1.0 85.46  42 A 1
ATOM  662 O  OG1 . THR A 1  42 ?   1.261   4.066 -13.639 1.0 85.46  42 A 1
ATOM  663 H  HG1 . THR A 1  42 ?   1.816   4.572 -14.237 1.0 85.46  42 A 1
ATOM  664 N    N . PHE A 1  43 ?   2.948   5.199  -9.478 1.0 87.41  43 A 1
ATOM  665 H    H . PHE A 1  43 ?   2.072   5.323  -8.991 1.0 87.41  43 A 1
ATOM  666 C   CA . PHE A 1  43 ?   4.035   6.217  -9.179 1.0 87.41  43 A 1
ATOM  667 H   HA . PHE A 1  43 ?   3.926   7.081  -9.834 1.0 87.41  43 A 1
ATOM  668 C    C . PHE A 1  43 ?   5.523   5.922  -9.388 1.0 87.41  43 A 1
ATOM  669 C   CB . PHE A 1  43 ?   3.891   6.796  -7.768 1.0 87.41  43 A 1
ATOM  670 H  HB2 . PHE A 1  43 ?   4.831   7.282  -7.507 1.0 87.41  43 A 1
ATOM  671 H  HB3 . PHE A 1  43 ?   3.760   5.991  -7.045 1.0 87.41  43 A 1
ATOM  672 O    O . PHE A 1  43 ?   6.102   5.126  -8.652 1.0 87.41  43 A 1
ATOM  673 C   CG . PHE A 1  43 ?   2.811   7.831  -7.552 1.0 87.41  43 A 1
ATOM  674 C  CD1 . PHE A 1  43 ?   3.081   9.180  -7.830 1.0 87.41  43 A 1
ATOM  675 H  HD1 . PHE A 1  43 ?   4.017   9.463  -8.289 1.0 87.41  43 A 1
ATOM  676 C  CD2 . PHE A 1  43 ?   1.551   7.463  -7.059 1.0 87.41  43 A 1
ATOM  677 H  HD2 . PHE A 1  43 ?   1.300   6.420  -6.935 1.0 87.41  43 A 1
ATOM  678 C  CE1 . PHE A 1  43 ?   2.155  10.172  -7.479 1.0 87.41  43 A 1
ATOM  679 H  HE1 . PHE A 1  43 ?   2.367  11.222  -7.616 1.0 87.41  43 A 1
ATOM  680 C  CE2 . PHE A 1  43 ?   0.594   8.449  -6.774 1.0 87.41  43 A 1
ATOM  681 H  HE2 . PHE A 1  43 ?  -0.387   8.154  -6.433 1.0 87.41  43 A 1
ATOM  682 C   CZ . PHE A 1  43 ?   0.913   9.809  -6.961 1.0 87.41  43 A 1
ATOM  683 H   HZ . PHE A 1  43 ?   0.205  10.603  -6.774 1.0 87.41  43 A 1
ATOM  684 N    N . THR A 1  44 ?   6.189   6.754 -10.212 1.0 86.56  44 A 1
ATOM  685 H    H . THR A 1  44 ?   5.682   7.487 -10.688 1.0 86.56  44 A 1
ATOM  686 C   CA . THR A 1  44 ?   7.633   6.959 -10.059 1.0 86.56  44 A 1
ATOM  687 H   HA . THR A 1  44 ?   8.040   6.016  -9.694 1.0 86.56  44 A 1
ATOM  688 C    C . THR A 1  44 ?   7.946   7.980  -8.990 1.0 86.56  44 A 1
ATOM  689 C   CB . THR A 1  44 ?   8.439   7.284 -11.323 1.0 86.56  44 A 1
ATOM  690 H   HB . THR A 1  44 ?   9.490   7.318 -11.035 1.0 86.56  44 A 1
ATOM  691 O    O . THR A 1  44 ?   7.635   9.162  -9.106 1.0 86.56  44 A 1
ATOM  692 C  CG2 . THR A 1  44 ?   8.299   6.210 -12.395 1.0 86.56  44 A 1
ATOM  693 H HG21 . THR A 1  44 ?   8.835   5.317 -12.072 1.0 86.56  44 A 1
ATOM  694 H HG22 . THR A 1  44 ?   7.251   5.952 -12.549 1.0 86.56  44 A 1
ATOM  695 H HG23 . THR A 1  44 ?   8.736   6.574 -13.325 1.0 86.56  44 A 1
ATOM  696 O  OG1 . THR A 1  44 ?   8.124   8.552 -11.840 1.0 86.56  44 A 1
ATOM  697 H  HG1 . THR A 1  44 ?   7.732   9.063 -11.127 1.0 86.56  44 A 1
ATOM  698 N    N . LYS A 1  45 ?   8.678   7.533  -7.977 1.0 89.68  45 A 1
ATOM  699 H    H . LYS A 1  45 ?   8.890   6.546  -7.949 1.0 89.68  45 A 1
ATOM  700 C   CA . LYS A 1  45 ?   9.392   8.416  -7.067 1.0 89.68  45 A 1
ATOM  701 H   HA . LYS A 1  45 ?   9.425   9.415  -7.502 1.0 89.68  45 A 1
ATOM  702 C    C . LYS A 1  45 ?  10.818   7.924  -6.938 1.0 89.68  45 A 1
ATOM  703 C   CB . LYS A 1  45 ?   8.646   8.512  -5.732 1.0 89.68  45 A 1
ATOM  704 H  HB2 . LYS A 1  45 ?   7.652   8.907  -5.942 1.0 89.68  45 A 1
ATOM  705 H  HB3 . LYS A 1  45 ?   8.534   7.522  -5.291 1.0 89.68  45 A 1
ATOM  706 O    O . LYS A 1  45 ?  11.050   6.734  -6.728 1.0 89.68  45 A 1
ATOM  707 C   CG . LYS A 1  45 ?   9.372   9.435  -4.736 1.0 89.68  45 A 1
ATOM  708 H  HG2 . LYS A 1  45 ?  10.130   8.867  -4.197 1.0 89.68  45 A 1
ATOM  709 H  HG3 . LYS A 1  45 ?   9.852  10.252  -5.274 1.0 89.68  45 A 1
ATOM  710 C   CD . LYS A 1  45 ?   8.373  10.038  -3.751 1.0 89.68  45 A 1
ATOM  711 H  HD2 . LYS A 1  45 ?   7.665  10.616  -4.344 1.0 89.68  45 A 1
ATOM  712 H  HD3 . LYS A 1  45 ?   7.850   9.243  -3.219 1.0 89.68  45 A 1
ATOM  713 C   CE . LYS A 1  45 ?   9.011  11.001  -2.750 1.0 89.68  45 A 1
ATOM  714 H  HE2 . LYS A 1  45 ?   9.666  11.680  -3.296 1.0 89.68  45 A 1
ATOM  715 H  HE3 . LYS A 1  45 ?   9.616  10.430  -2.046 1.0 89.68  45 A 1
ATOM  716 N   NZ . LYS A 1  45 ?   7.965  11.778  -2.039 1.0 89.68  45 A 1
ATOM  717 H  HZ1 . LYS A 1  45 ?   7.323  11.174  -1.544 1.0 89.68  45 A 1
ATOM  718 H  HZ2 . LYS A 1  45 ?   7.390  12.283  -2.697 1.0 89.68  45 A 1
ATOM  719 H  HZ3 . LYS A 1  45 ?   8.348  12.445  -1.385 1.0 89.68  45 A 1
ATOM  720 N    N . LEU A 1  46 ?  11.755   8.858  -7.044 1.0 87.58  46 A 1
ATOM  721 H    H . LEU A 1  46 ?  11.472   9.809  -7.230 1.0 87.58  46 A 1
ATOM  722 C   CA . LEU A 1  46 ?  13.130   8.626  -6.642 1.0 87.58  46 A 1
ATOM  723 H   HA . LEU A 1  46 ?  13.410   7.623  -6.962 1.0 87.58  46 A 1
ATOM  724 C    C . LEU A 1  46 ?  13.189   8.698  -5.110 1.0 87.58  46 A 1
ATOM  725 C   CB . LEU A 1  46 ?  14.036   9.652  -7.348 1.0 87.58  46 A 1
ATOM  726 H  HB2 . LEU A 1  46 ?  13.636   9.866  -8.339 1.0 87.58  46 A 1
ATOM  727 H  HB3 . LEU A 1  46 ?  14.018  10.582  -6.780 1.0 87.58  46 A 1
ATOM  728 O    O . LEU A 1  46 ?  12.759   9.690  -4.517 1.0 87.58  46 A 1
ATOM  729 C   CG . LEU A 1  46 ?  15.493   9.188  -7.519 1.0 87.58  46 A 1
ATOM  730 H   HG . LEU A 1  46 ?  15.893   8.870  -6.557 1.0 87.58  46 A 1
ATOM  731 C  CD1 . LEU A 1  46 ?  15.600   8.039  -8.529 1.0 87.58  46 A 1
ATOM  732 H HD11 . LEU A 1  46 ?  15.116   8.315  -9.466 1.0 87.58  46 A 1
ATOM  733 H HD12 . LEU A 1  46 ?  16.650   7.830  -8.734 1.0 87.58  46 A 1
ATOM  734 H HD13 . LEU A 1  46 ?  15.147   7.131  -8.131 1.0 87.58  46 A 1
ATOM  735 C  CD2 . LEU A 1  46 ?  16.321  10.359  -8.045 1.0 87.58  46 A 1
ATOM  736 H HD21 . LEU A 1  46 ?  17.361  10.053  -8.153 1.0 87.58  46 A 1
ATOM  737 H HD22 . LEU A 1  46 ?  16.285  11.188  -7.338 1.0 87.58  46 A 1
ATOM  738 H HD23 . LEU A 1  46 ?  15.947  10.685  -9.016 1.0 87.58  46 A 1
ATOM  739 N    N . ILE A 1  47 ?  13.678   7.643  -4.462 1.0 88.06  47 A 1
ATOM  740 H    H . ILE A 1  47 ?  13.960   6.839  -5.005 1.0 88.06  47 A 1
ATOM  741 C   CA . ILE A 1  47 ?  13.882   7.605  -3.009 1.0 88.06  47 A 1
ATOM  742 H   HA . ILE A 1  47 ?  13.888   8.633  -2.646 1.0 88.06  47 A 1
ATOM  743 C    C . ILE A 1  47 ?  15.247   7.014  -2.679 1.0 88.06  47 A 1
ATOM  744 C   CB . ILE A 1  47 ?  12.733   6.864  -2.281 1.0 88.06  47 A 1
ATOM  745 H   HB . ILE A 1  47 ?  11.797   7.334  -2.581 1.0 88.06  47 A 1
ATOM  746 O    O . ILE A 1  47 ?  15.686   6.046  -3.294 1.0 88.06  47 A 1
ATOM  747 C  CG1 . ILE A 1  47 ?  12.876   7.018  -0.747 1.0 88.06  47 A 1
ATOM  748 H HG12 . ILE A 1  47 ?  13.708   6.410  -0.395 1.0 88.06  47 A 1
ATOM  749 H HG13 . ILE A 1  47 ?  13.098   8.060  -0.518 1.0 88.06  47 A 1
ATOM  750 C  CG2 . ILE A 1  47 ?  12.668   5.376  -2.663 1.0 88.06  47 A 1
ATOM  751 H HG21 . ILE A 1  47 ?  11.819   4.899  -2.172 1.0 88.06  47 A 1
ATOM  752 H HG22 . ILE A 1  47 ?  13.573   4.854  -2.352 1.0 88.06  47 A 1
ATOM  753 H HG23 . ILE A 1  47 ?  12.552   5.274  -3.742 1.0 88.06  47 A 1
ATOM  754 C  CD1 . ILE A 1  47 ?  11.630   6.628   0.054 1.0 88.06  47 A 1
ATOM  755 H HD11 . ILE A 1  47 ?  11.395   5.572  -0.077 1.0 88.06  47 A 1
ATOM  756 H HD12 . ILE A 1  47 ?  10.790   7.241  -0.274 1.0 88.06  47 A 1
ATOM  757 H HD13 . ILE A 1  47 ?  11.809   6.815   1.113 1.0 88.06  47 A 1
ATOM  758 N    N . THR A 1  48 ?  15.905   7.556  -1.658 1.0 89.59  48 A 1
ATOM  759 H    H . THR A 1  48 ?  15.548   8.399  -1.231 1.0 89.59  48 A 1
ATOM  760 C   CA . THR A 1  48 ?  17.084   6.930  -1.056 1.0 89.59  48 A 1
ATOM  761 H   HA . THR A 1  48 ?  17.528   6.247  -1.781 1.0 89.59  48 A 1
ATOM  762 C    C . THR A 1  48 ?  16.671   6.128   0.177 1.0 89.59  48 A 1
ATOM  763 C   CB . THR A 1  48 ?  18.155   7.969  -0.704 1.0 89.59  48 A 1
ATOM  764 H   HB . THR A 1  48 ?  17.858   8.497   0.202 1.0 89.59  48 A 1
ATOM  765 O    O . THR A 1  48 ?  16.049   6.668   1.093 1.0 89.59  48 A 1
ATOM  766 C  CG2 . THR A 1  48 ?  19.520   7.321  -0.478 1.0 89.59  48 A 1
ATOM  767 H HG21 . THR A 1  48 ?  19.460   6.606   0.343 1.0 89.59  48 A 1
ATOM  768 H HG22 . THR A 1  48 ?  20.246   8.093  -0.222 1.0 89.59  48 A 1
ATOM  769 H HG23 . THR A 1  48 ?  19.849   6.808  -1.381 1.0 89.59  48 A 1
ATOM  770 O  OG1 . THR A 1  48 ?  18.299   8.917  -1.736 1.0 89.59  48 A 1
ATOM  771 H  HG1 . THR A 1  48 ?  18.531   8.472  -2.554 1.0 89.59  48 A 1
ATOM  772 N    N . VAL A 1  49 ?  17.039   4.846   0.226 1.0 90.61  49 A 1
ATOM  773 H    H . VAL A 1  49 ?  17.554   4.473  -0.559 1.0 90.61  49 A 1
ATOM  774 C   CA . VAL A 1  49 ?  16.863   3.967   1.393 1.0 90.61  49 A 1
ATOM  775 H   HA . VAL A 1  49 ?  16.566   4.570   2.251 1.0 90.61  49 A 1
ATOM  776 C    C . VAL A 1  49 ?  18.215   3.329   1.706 1.0 90.61  49 A 1
ATOM  777 C   CB . VAL A 1  49 ?  15.764   2.903   1.171 1.0 90.61  49 A 1
ATOM  778 H   HB . VAL A 1  49 ?  16.076   2.214   0.386 1.0 90.61  49 A 1
ATOM  779 O    O . VAL A 1  49 ?  18.838   2.731   0.833 1.0 90.61  49 A 1
ATOM  780 C  CG1 . VAL A 1  49 ?  15.516   2.094   2.450 1.0 90.61  49 A 1
ATOM  781 H HG11 . VAL A 1  49 ?  14.735   1.356   2.269 1.0 90.61  49 A 1
ATOM  782 H HG12 . VAL A 1  49 ?  15.205   2.751   3.262 1.0 90.61  49 A 1
ATOM  783 H HG13 . VAL A 1  49 ?  16.421   1.560   2.739 1.0 90.61  49 A 1
ATOM  784 C  CG2 . VAL A 1  49 ?  14.428   3.533   0.753 1.0 90.61  49 A 1
ATOM  785 H HG21 . VAL A 1  49 ?  13.658   2.765   0.696 1.0 90.61  49 A 1
ATOM  786 H HG22 . VAL A 1  49 ?  14.132   4.298   1.470 1.0 90.61  49 A 1
ATOM  787 H HG23 . VAL A 1  49 ?  14.527   3.984  -0.234 1.0 90.61  49 A 1
ATOM  788 N    N . ASN A 1  50 ?  18.698   3.492   2.941 1.0 90.08  50 A 1
ATOM  789 H    H . ASN A 1  50 ?  18.097   3.907   3.638 1.0 90.08  50 A 1
ATOM  790 C   CA . ASN A 1  50 ?  20.013   3.013   3.400 1.0 90.08  50 A 1
ATOM  791 H   HA . ASN A 1  50 ?  20.214   3.507   4.350 1.0 90.08  50 A 1
ATOM  792 C    C . ASN A 1  50 ?  21.195   3.422   2.487 1.0 90.08  50 A 1
ATOM  793 C   CB . ASN A 1  50 ?  19.937   1.502   3.697 1.0 90.08  50 A 1
ATOM  794 H  HB2 . ASN A 1  50 ?  19.683   0.964   2.784 1.0 90.08  50 A 1
ATOM  795 H  HB3 . ASN A 1  50 ?  20.916   1.153   4.028 1.0 90.08  50 A 1
ATOM  796 O    O . ASN A 1  50 ?  22.143   2.664   2.308 1.0 90.08  50 A 1
ATOM  797 C   CG . ASN A 1  50 ?  18.936   1.141   4.781 1.0 90.08  50 A 1
ATOM  798 N  ND2 . ASN A 1  50 ?  18.731  -0.131   5.017 1.0 90.08  50 A 1
ATOM  799 H HD21 . ASN A 1  50 ?  18.065  -0.352   5.744 1.0 90.08  50 A 1
ATOM  800 H HD22 . ASN A 1  50 ?  19.221  -0.836   4.486 1.0 90.08  50 A 1
ATOM  801 O  OD1 . ASN A 1  50 ?  18.327   1.978   5.426 1.0 90.08  50 A 1
ATOM  802 N    N . GLY A 1  51 ?  21.132   4.616   1.886 1.0  90.3  51 A 1
ATOM  803 H    H . GLY A 1  51 ?  20.314   5.185   2.051 1.0  90.3  51 A 1
ATOM  804 C   CA . GLY A 1  51 ?  22.159   5.135   0.969 1.0  90.3  51 A 1
ATOM  805 H  HA2 . GLY A 1  51 ?  23.144   4.875   1.357 1.0  90.3  51 A 1
ATOM  806 H  HA3 . GLY A 1  51 ?  22.087   6.222   0.933 1.0  90.3  51 A 1
ATOM  807 C    C . GLY A 1  51 ?  22.081   4.613  -0.474 1.0  90.3  51 A 1
ATOM  808 O    O . GLY A 1  51 ?  22.757   5.159  -1.342 1.0  90.3  51 A 1
ATOM  809 N    N . GLN A 1  52 ?  21.238   3.616  -0.757 1.0  91.0  52 A 1
ATOM  810 H    H . GLN A 1  52 ?  20.686   3.219  -0.009 1.0  91.0  52 A 1
ATOM  811 C   CA . GLN A 1  52 ?  20.929   3.171  -2.116 1.0  91.0  52 A 1
ATOM  812 H   HA . GLN A 1  52 ?  21.798   3.346  -2.750 1.0  91.0  52 A 1
ATOM  813 C    C . GLN A 1  52 ?  19.757   3.986  -2.678 1.0  91.0  52 A 1
ATOM  814 C   CB . GLN A 1  52 ?  20.658   1.657  -2.108 1.0  91.0  52 A 1
ATOM  815 H  HB2 . GLN A 1  52 ?  19.872   1.443  -1.383 1.0  91.0  52 A 1
ATOM  816 H  HB3 . GLN A 1  52 ?  21.560   1.144  -1.777 1.0  91.0  52 A 1
ATOM  817 O    O . GLN A 1  52 ?  18.759   4.215  -1.994 1.0  91.0  52 A 1
ATOM  818 C   CG . GLN A 1  52 ?  20.231   1.076  -3.467 1.0  91.0  52 A 1
ATOM  819 H  HG2 . GLN A 1  52 ?  20.068   0.004  -3.353 1.0  91.0  52 A 1
ATOM  820 H  HG3 . GLN A 1  52 ?  19.286   1.521  -3.777 1.0  91.0  52 A 1
ATOM  821 C   CD . GLN A 1  52 ?  21.264   1.259  -4.568 1.0  91.0  52 A 1
ATOM  822 N  NE2 . GLN A 1  52 ?  20.909   1.909  -5.653 1.0  91.0  52 A 1
ATOM  823 H HE21 . GLN A 1  52 ?  19.967   2.263  -5.747 1.0  91.0  52 A 1
ATOM  824 H HE22 . GLN A 1  52 ?  21.523   1.856  -6.453 1.0  91.0  52 A 1
ATOM  825 O  OE1 . GLN A 1  52 ?  22.397   0.824  -4.468 1.0  91.0  52 A 1
ATOM  826 N    N . GLU A 1  53 ?  19.874   4.416  -3.932 1.0 89.27  53 A 1
ATOM  827 H    H . GLU A 1  53 ?  20.712   4.186  -4.447 1.0 89.27  53 A 1
ATOM  828 C   CA . GLU A 1  53 ?  18.810   5.106  -4.661 1.0 89.27  53 A 1
ATOM  829 H   HA . GLU A 1  53 ?  18.196   5.663  -3.954 1.0 89.27  53 A 1
ATOM  830 C    C . GLU A 1  53 ?  17.901   4.105  -5.388 1.0 89.27  53 A 1
ATOM  831 C   CB . GLU A 1  53 ?  19.439   6.122  -5.621 1.0 89.27  53 A 1
ATOM  832 H  HB2 . GLU A 1  53 ?  20.113   6.763  -5.054 1.0 89.27  53 A 1
ATOM  833 H  HB3 . GLU A 1  53 ?  20.020   5.592  -6.376 1.0 89.27  53 A 1
ATOM  834 O    O . GLU A 1  53 ?  18.380   3.153  -6.016 1.0 89.27  53 A 1
ATOM  835 C   CG . GLU A 1  53 ?  18.390   7.002  -6.306 1.0 89.27  53 A 1
ATOM  836 H  HG2 . GLU A 1  53 ?  17.723   6.380  -6.903 1.0 89.27  53 A 1
ATOM  837 H  HG3 . GLU A 1  53 ?  17.794   7.506  -5.545 1.0 89.27  53 A 1
ATOM  838 C   CD . GLU A 1  53 ?  19.082   8.028  -7.205 1.0 89.27  53 A 1
ATOM  839 O  OE1 . GLU A 1  53 ?  19.266   7.707  -8.402 1.0 89.27  53 A 1
ATOM  840 O  OE2 . GLU A 1  53 ?  19.435   9.102  -6.673 1.0 89.27  53 A 1
ATOM  841 N    N . TYR A 1  54 ?  16.592   4.340  -5.319 1.0 89.86  54 A 1
ATOM  842 H    H . TYR A 1  54 ?  16.273   5.120  -4.763 1.0 89.86  54 A 1
ATOM  843 C   CA . TYR A 1  54 ?  15.560   3.534  -5.956 1.0 89.86  54 A 1
ATOM  844 H   HA . TYR A 1  54 ?  16.048   2.789  -6.585 1.0 89.86  54 A 1
ATOM  845 C    C . TYR A 1  54 ?  14.657   4.399  -6.826 1.0 89.86  54 A 1
ATOM  846 C   CB . TYR A 1  54 ?  14.718   2.793  -4.913 1.0 89.86  54 A 1
ATOM  847 H  HB2 . TYR A 1  54 ?  14.232   3.520  -4.261 1.0 89.86  54 A 1
ATOM  848 H  HB3 . TYR A 1  54 ?  13.934   2.239  -5.429 1.0 89.86  54 A 1
ATOM  849 O    O . TYR A 1  54 ?  14.121   5.405  -6.360 1.0 89.86  54 A 1
ATOM  850 C   CG . TYR A 1  54 ?  15.513   1.828  -4.068 1.0 89.86  54 A 1
ATOM  851 C  CD1 . TYR A 1  54 ?  15.661   0.494  -4.485 1.0 89.86  54 A 1
ATOM  852 H  HD1 . TYR A 1  54 ?  15.186   0.161  -5.396 1.0 89.86  54 A 1
ATOM  853 C  CD2 . TYR A 1  54 ?  16.154   2.285  -2.902 1.0 89.86  54 A 1
ATOM  854 H  HD2 . TYR A 1  54 ?  16.060   3.319  -2.605 1.0 89.86  54 A 1
ATOM  855 C  CE1 . TYR A 1  54 ?  16.459  -0.390  -3.738 1.0 89.86  54 A 1
ATOM  856 H  HE1 . TYR A 1  54 ?  16.588  -1.417  -4.047 1.0 89.86  54 A 1
ATOM  857 C  CE2 . TYR A 1  54 ?  16.967   1.410  -2.164 1.0 89.86  54 A 1
ATOM  858 H  HE2 . TYR A 1  54 ?  17.506   1.773  -1.301 1.0 89.86  54 A 1
ATOM  859 O   OH . TYR A 1  54 ?  17.967  -0.740  -1.911 1.0 89.86  54 A 1
ATOM  860 H   HH . TYR A 1  54 ?  18.352  -0.317  -1.140 1.0 89.86  54 A 1
ATOM  861 C   CZ . TYR A 1  54 ?  17.124   0.075  -2.586 1.0 89.86  54 A 1
ATOM  862 N    N . HIS A 1  55 ?  14.441   3.961  -8.064 1.0 89.84  55 A 1
ATOM  863 H    H . HIS A 1  55 ?  14.890   3.098  -8.336 1.0 89.84  55 A 1
ATOM  864 C   CA . HIS A 1  55 ?  13.397   4.479  -8.941 1.0 89.84  55 A 1
ATOM  865 H   HA . HIS A 1  55 ?  13.119   5.486  -8.632 1.0 89.84  55 A 1
ATOM  866 C    C . HIS A 1  55 ?  12.168   3.574  -8.804 1.0 89.84  55 A 1
ATOM  867 C   CB . HIS A 1  55 ?  13.935   4.558 -10.375 1.0 89.84  55 A 1
ATOM  868 H  HB2 . HIS A 1  55 ?  14.161   3.556 -10.742 1.0 89.84  55 A 1
ATOM  869 H  HB3 . HIS A 1  55 ?  14.864   5.129 -10.371 1.0 89.84  55 A 1
ATOM  870 O    O . HIS A 1  55 ?  12.117   2.482  -9.379 1.0 89.84  55 A 1
ATOM  871 C   CG . HIS A 1  55 ?  12.978   5.231 -11.322 1.0 89.84  55 A 1
ATOM  872 C  CD2 . HIS A 1  55 ?  12.806   6.582 -11.469 1.0 89.84  55 A 1
ATOM  873 H  HD2 . HIS A 1  55 ?  13.327   7.352 -10.921 1.0 89.84  55 A 1
ATOM  874 N  ND1 . HIS A 1  55 ?  12.134   4.617 -12.222 1.0 89.84  55 A 1
ATOM  875 H  HD1 . HIS A 1  55 ?  11.981   3.624 -12.334 1.0 89.84  55 A 1
ATOM  876 C  CE1 . HIS A 1  55 ?  11.492   5.575 -12.908 1.0 89.84  55 A 1
ATOM  877 H  HE1 . HIS A 1  55 ?  10.764   5.399 -13.686 1.0 89.84  55 A 1
ATOM  878 N  NE2 . HIS A 1  55 ?  11.862   6.790 -12.475 1.0 89.84  55 A 1
ATOM  879 N    N . LEU A 1  56 ?  11.213   3.986  -7.970 1.0 88.88  56 A 1
ATOM  880 H    H . LEU A 1  56 ?  11.305   4.888  -7.525 1.0 88.88  56 A 1
ATOM  881 C   CA . LEU A 1  56 ?  10.000   3.203  -7.720 1.0 88.88  56 A 1
ATOM  882 H   HA . LEU A 1  56 ?  10.293   2.162  -7.586 1.0 88.88  56 A 1
ATOM  883 C    C . LEU A 1  56 ?   9.038   3.255  -8.915 1.0 88.88  56 A 1
ATOM  884 C   CB . LEU A 1  56 ?   9.318   3.687  -6.430 1.0 88.88  56 A 1
ATOM  885 H  HB2 . LEU A 1  56 ?   8.933   4.693  -6.598 1.0 88.88  56 A 1
ATOM  886 H  HB3 . LEU A 1  56 ?   8.468   3.034  -6.231 1.0 88.88  56 A 1
ATOM  887 O    O . LEU A 1  56 ?   9.158   4.160  -9.730 1.0 88.88  56 A 1
ATOM  888 C   CG . LEU A 1  56 ?  10.228   3.706  -5.191 1.0 88.88  56 A 1
ATOM  889 H   HG . LEU A 1  56 ?  11.028   4.432  -5.338 1.0 88.88  56 A 1
ATOM  890 C  CD1 . LEU A 1  56 ?   9.398   4.153  -3.993 1.0 88.88  56 A 1
ATOM  891 H HD11 . LEU A 1  56 ?  10.017   4.205  -3.098 1.0 88.88  56 A 1
ATOM  892 H HD12 . LEU A 1  56 ?   8.581   3.454  -3.813 1.0 88.88  56 A 1
ATOM  893 H HD13 . LEU A 1  56 ?   9.007   5.148  -4.206 1.0 88.88  56 A 1
ATOM  894 C  CD2 . LEU A 1  56 ?  10.865   2.350  -4.896 1.0 88.88  56 A 1
ATOM  895 H HD21 . LEU A 1  56 ?  11.495   2.429  -4.010 1.0 88.88  56 A 1
ATOM  896 H HD22 . LEU A 1  56 ?  10.096   1.592  -4.747 1.0 88.88  56 A 1
ATOM  897 H HD23 . LEU A 1  56 ?  11.508   2.068  -5.729 1.0 88.88  56 A 1
ATOM  898 N    N . GLN A 1  57 ?   8.084   2.323  -8.995 1.0 90.05  57 A 1
ATOM  899 H    H . GLN A 1  57 ?   8.154   1.551  -8.347 1.0 90.05  57 A 1
ATOM  900 C   CA . GLN A 1  57 ?   6.886   2.374  -9.859 1.0 90.05  57 A 1
ATOM  901 H   HA . GLN A 1  57 ?   6.650   3.408 -10.109 1.0 90.05  57 A 1
ATOM  902 C    C . GLN A 1  57 ?   5.680   1.786  -9.090 1.0 90.05  57 A 1
ATOM  903 C   CB . GLN A 1  57 ?   7.143   1.647 -11.198 1.0 90.05  57 A 1
ATOM  904 H  HB2 . GLN A 1  57 ?   6.189   1.349 -11.633 1.0 90.05  57 A 1
ATOM  905 H  HB3 . GLN A 1  57 ?   7.740   0.751 -11.024 1.0 90.05  57 A 1
ATOM  906 O    O . GLN A 1  57 ?   5.533   0.568  -9.011 1.0 90.05  57 A 1
ATOM  907 C   CG . GLN A 1  57 ?   7.861   2.548 -12.216 1.0 90.05  57 A 1
ATOM  908 H  HG2 . GLN A 1  57 ?   8.764   2.962 -11.768 1.0 90.05  57 A 1
ATOM  909 H  HG3 . GLN A 1  57 ?   7.201   3.368 -12.502 1.0 90.05  57 A 1
ATOM  910 C   CD . GLN A 1  57 ?   8.318   1.805 -13.460 1.0 90.05  57 A 1
ATOM  911 N  NE2 . GLN A 1  57 ?   7.523   1.705 -14.501 1.0 90.05  57 A 1
ATOM  912 H HE21 . GLN A 1  57 ?   7.908   1.211 -15.294 1.0 90.05  57 A 1
ATOM  913 H HE22 . GLN A 1  57 ?   6.604   2.122 -14.528 1.0 90.05  57 A 1
ATOM  914 O  OE1 . GLN A 1  57 ?   9.429   1.312 -13.525 1.0 90.05  57 A 1
ATOM  915 N    N . LEU A 1  58 ?   4.852   2.619  -8.451 1.0 88.11  58 A 1
ATOM  916 H    H . LEU A 1  58 ?   5.023   3.609  -8.560 1.0 88.11  58 A 1
ATOM  917 C   CA . LEU A 1  58 ?   3.806   2.201  -7.501 1.0 88.11  58 A 1
ATOM  918 H   HA . LEU A 1  58 ?   4.121   1.253  -7.064 1.0 88.11  58 A 1
ATOM  919 C    C . LEU A 1  58 ?   2.434   1.969  -8.156 1.0 88.11  58 A 1
ATOM  920 C   CB . LEU A 1  58 ?   3.687   3.182  -6.327 1.0 88.11  58 A 1
ATOM  921 H  HB2 . LEU A 1  58 ?   3.040   2.723  -5.579 1.0 88.11  58 A 1
ATOM  922 H  HB3 . LEU A 1  58 ?   3.169   4.077  -6.670 1.0 88.11  58 A 1
ATOM  923 O    O . LEU A 1  58 ?   1.631   2.888  -8.294 1.0 88.11  58 A 1
ATOM  924 C   CG . LEU A 1  58 ?   5.009   3.577  -5.654 1.0 88.11  58 A 1
ATOM  925 H   HG . LEU A 1  58 ?   5.680   4.059  -6.366 1.0 88.11  58 A 1
ATOM  926 C  CD1 . LEU A 1  58 ?   4.728   4.567  -4.535 1.0 88.11  58 A 1
ATOM  927 H HD11 . LEU A 1  58 ?   3.966   4.171  -3.864 1.0 88.11  58 A 1
ATOM  928 H HD12 . LEU A 1  58 ?   5.645   4.728  -3.968 1.0 88.11  58 A 1
ATOM  929 H HD13 . LEU A 1  58 ?   4.382   5.515  -4.945 1.0 88.11  58 A 1
ATOM  930 C  CD2 . LEU A 1  58 ?   5.722   2.363  -5.060 1.0 88.11  58 A 1
ATOM  931 H HD21 . LEU A 1  58 ?   6.583   2.682  -4.474 1.0 88.11  58 A 1
ATOM  932 H HD22 . LEU A 1  58 ?   5.036   1.810  -4.418 1.0 88.11  58 A 1
ATOM  933 H HD23 . LEU A 1  58 ?   6.074   1.721  -5.867 1.0 88.11  58 A 1
ATOM  934 N    N . VAL A 1  59 ?   2.182   0.719  -8.531 1.0 89.23  59 A 1
ATOM  935 H    H . VAL A 1  59 ?   2.891   0.049  -8.271 1.0 89.23  59 A 1
ATOM  936 C   CA . VAL A 1  59 ?   0.977   0.163  -9.164 1.0 89.23  59 A 1
ATOM  937 H   HA . VAL A 1  59 ?   0.716   0.815  -9.998 1.0 89.23  59 A 1
ATOM  938 C    C . VAL A 1  59 ?  -0.212   0.129  -8.166 1.0 89.23  59 A 1
ATOM  939 C   CB . VAL A 1  59 ?   1.334  -1.201  -9.816 1.0 89.23  59 A 1
ATOM  940 H   HB . VAL A 1  59 ?   1.773  -1.839  -9.049 1.0 89.23  59 A 1
ATOM  941 O    O . VAL A 1  59 ?  -0.654  -0.939  -7.752 1.0 89.23  59 A 1
ATOM  942 C  CG1 . VAL A 1  59 ?   0.210  -2.010 -10.494 1.0 89.23  59 A 1
ATOM  943 H HG11 . VAL A 1  59 ?   0.551  -3.032 -10.658 1.0 89.23  59 A 1
ATOM  944 H HG12 . VAL A 1  59 ?  -0.680  -2.063  -9.867 1.0 89.23  59 A 1
ATOM  945 H HG13 . VAL A 1  59 ?  -0.064  -1.597 -11.464 1.0 89.23  59 A 1
ATOM  946 C  CG2 . VAL A 1  59 ?   2.431  -1.060 -10.881 1.0 89.23  59 A 1
ATOM  947 H HG21 . VAL A 1  59 ?   2.031  -0.575 -11.772 1.0 89.23  59 A 1
ATOM  948 H HG22 . VAL A 1  59 ?   2.777  -2.058 -11.148 1.0 89.23  59 A 1
ATOM  949 H HG23 . VAL A 1  59 ?   3.282  -0.495 -10.501 1.0 89.23  59 A 1
ATOM  950 N    N . ASP A 1  60 ?  -0.717   1.278  -7.713 1.0 88.02  60 A 1
ATOM  951 H    H . ASP A 1  60 ?  -0.343   2.119  -8.131 1.0 88.02  60 A 1
ATOM  952 C   CA . ASP A 1  60 ?  -2.020   1.395  -7.039 1.0 88.02  60 A 1
ATOM  953 H   HA . ASP A 1  60 ?  -2.042   0.673  -6.224 1.0 88.02  60 A 1
ATOM  954 C    C . ASP A 1  60 ?  -3.176   0.985  -7.963 1.0 88.02  60 A 1
ATOM  955 C   CB . ASP A 1  60 ?  -2.187   2.796  -6.424 1.0 88.02  60 A 1
ATOM  956 H  HB2 . ASP A 1  60 ?  -1.576   2.854  -5.523 1.0 88.02  60 A 1
ATOM  957 H  HB3 . ASP A 1  60 ?  -1.795   3.555  -7.100 1.0 88.02  60 A 1
ATOM  958 O    O . ASP A 1  60 ?  -3.395   1.540  -9.024 1.0 88.02  60 A 1
ATOM  959 C   CG . ASP A 1  60 ?  -3.633   3.116  -6.033 1.0 88.02  60 A 1
ATOM  960 O  OD1 . ASP A 1  60 ?  -4.098   4.222  -6.369 1.0 88.02  60 A 1
ATOM  961 O  OD2 . ASP A 1  60 ?  -4.269   2.283  -5.339 1.0 88.02  60 A 1
ATOM  962 N    N . THR A 1  61 ?  -3.899  -0.071  -7.609 1.0 84.45  61 A 1
ATOM  963 H    H . THR A 1  61 ?  -3.690  -0.506  -6.722 1.0 84.45  61 A 1
ATOM  964 C   CA . THR A 1  61 ?  -4.847  -0.724  -8.530 1.0 84.45  61 A 1
ATOM  965 H   HA . THR A 1  61 ?  -4.592  -0.466  -9.557 1.0 84.45  61 A 1
ATOM  966 C    C . THR A 1  61 ?  -6.293  -0.282  -8.318 1.0 84.45  61 A 1
ATOM  967 C   CB . THR A 1  61 ?  -4.732  -2.249  -8.415 1.0 84.45  61 A 1
ATOM  968 H   HB . THR A 1  61 ?  -5.445  -2.722  -9.091 1.0 84.45  61 A 1
ATOM  969 O    O . THR A 1  61 ?  -6.601   0.601  -7.520 1.0 84.45  61 A 1
ATOM  970 C  CG2 . THR A 1  61 ?  -3.345  -2.757  -8.789 1.0 84.45  61 A 1
ATOM  971 H HG21 . THR A 1  61 ?  -3.046  -2.332  -9.748 1.0 84.45  61 A 1
ATOM  972 H HG22 . THR A 1  61 ?  -3.369  -3.842  -8.885 1.0 84.45  61 A 1
ATOM  973 H HG23 . THR A 1  61 ?  -2.618  -2.485  -8.024 1.0 84.45  61 A 1
ATOM  974 O  OG1 . THR A 1  61 ?  -5.023  -2.641  -7.097 1.0 84.45  61 A 1
ATOM  975 H  HG1 . THR A 1  61 ?  -4.297  -2.336  -6.548 1.0 84.45  61 A 1
ATOM  976 N    N . ALA A 1  62 ?  -7.231  -0.958  -8.978 1.0 84.36  62 A 1
ATOM  977 H    H . ALA A 1  62 ?  -6.947  -1.651  -9.655 1.0 84.36  62 A 1
ATOM  978 C   CA . ALA A 1  62 ?  -8.623  -0.955  -8.558 1.0 84.36  62 A 1
ATOM  979 H   HA . ALA A 1  62 ?  -9.022   0.045  -8.727 1.0 84.36  62 A 1
ATOM  980 C    C . ALA A 1  62 ?  -8.826  -1.184  -7.063 1.0 84.36  62 A 1
ATOM  981 C   CB . ALA A 1  62 ?  -9.387  -2.017  -9.368 1.0 84.36  62 A 1
ATOM  982 H  HB1 . ALA A 1  62 ?  -9.147  -1.951 -10.429 1.0 84.36  62 A 1
ATOM  983 H  HB2 . ALA A 1  62 ? -10.460  -1.885  -9.231 1.0 84.36  62 A 1
ATOM  984 H  HB3 . ALA A 1  62 ?  -9.107  -3.011  -9.020 1.0 84.36  62 A 1
ATOM  985 O    O . ALA A 1  62 ?  -8.081  -1.903  -6.400 1.0 84.36  62 A 1
ATOM  986 N    N . GLY A 1  63 ?  -9.906  -0.611  -6.534 1.0 84.44  63 A 1
ATOM  987 H    H . GLY A 1  63 ? -10.475  -0.032  -7.135 1.0 84.44  63 A 1
ATOM  988 C   CA . GLY A 1  63 ? -10.515  -1.193  -5.350 1.0 84.44  63 A 1
ATOM  989 H  HA2 . GLY A 1  63 ? -11.268  -0.511  -4.956 1.0 84.44  63 A 1
ATOM  990 H  HA3 . GLY A 1  63 ?  -9.763  -1.353  -4.578 1.0 84.44  63 A 1
ATOM  991 C    C . GLY A 1  63 ? -11.163  -2.521  -5.742 1.0 84.44  63 A 1
ATOM  992 O    O . GLY A 1  63 ? -12.222  -2.524  -6.365 1.0 84.44  63 A 1
ATOM  993 N    N . GLN A 1  64 ? -10.500  -3.623  -5.410 1.0  83.3  64 A 1
ATOM  994 H    H . GLN A 1  64 ?  -9.654  -3.508  -4.870 1.0  83.3  64 A 1
ATOM  995 C   CA . GLN A 1  64 ? -10.876  -4.986  -5.778 1.0  83.3  64 A 1
ATOM  996 H   HA . GLN A 1  64 ? -11.306  -4.983  -6.780 1.0  83.3  64 A 1
ATOM  997 C    C . GLN A 1  64 ? -11.919  -5.570  -4.819 1.0  83.3  64 A 1
ATOM  998 C   CB . GLN A 1  64 ?  -9.616  -5.864  -5.784 1.0  83.3  64 A 1
ATOM  999 H  HB2 . GLN A 1  64 ?  -9.900  -6.906  -5.928 1.0  83.3  64 A 1
ATOM 1000 H  HB3 . GLN A 1  64 ?  -9.132  -5.771  -4.811 1.0  83.3  64 A 1
ATOM 1001 O    O . GLN A 1  64 ? -12.025  -5.162  -3.665 1.0  83.3  64 A 1
ATOM 1002 C   CG . GLN A 1  64 ?  -8.615  -5.479  -6.883 1.0  83.3  64 A 1
ATOM 1003 H  HG2 . GLN A 1  64 ?  -8.359  -4.422  -6.812 1.0  83.3  64 A 1
ATOM 1004 H  HG3 . GLN A 1  64 ?  -9.072  -5.659  -7.856 1.0  83.3  64 A 1
ATOM 1005 C   CD . GLN A 1  64 ?  -7.322  -6.276  -6.763 1.0  83.3  64 A 1
ATOM 1006 N  NE2 . GLN A 1  64 ?  -6.789  -6.768  -7.859 1.0  83.3  64 A 1
ATOM 1007 H HE21 . GLN A 1  64 ?  -7.236  -6.630  -8.754 1.0  83.3  64 A 1
ATOM 1008 H HE22 . GLN A 1  64 ?  -6.017  -7.405  -7.722 1.0  83.3  64 A 1
ATOM 1009 O  OE1 . GLN A 1  64 ?  -6.786  -6.493  -5.686 1.0  83.3  64 A 1
ATOM 1010 N    N . ASP A 1  65 ? -12.662  -6.566  -5.285 1.0 81.55  65 A 1
ATOM 1011 H    H . ASP A 1  65 ? -12.553  -6.809  -6.260 1.0 81.55  65 A 1
ATOM 1012 C   CA . ASP A 1  65 ? -13.690  -7.289  -4.532 1.0 81.55  65 A 1
ATOM 1013 H   HA . ASP A 1  65 ? -13.622  -7.018  -3.478 1.0 81.55  65 A 1
ATOM 1014 C    C . ASP A 1  65 ? -13.505  -8.825  -4.613 1.0 81.55  65 A 1
ATOM 1015 C   CB . ASP A 1  65 ? -15.066  -6.820  -5.029 1.0 81.55  65 A 1
ATOM 1016 H  HB2 . ASP A 1  65 ? -15.097  -5.731  -5.059 1.0 81.55  65 A 1
ATOM 1017 H  HB3 . ASP A 1  65 ? -15.829  -7.157  -4.328 1.0 81.55  65 A 1
ATOM 1018 O    O . ASP A 1  65 ? -12.567  -9.337  -5.232 1.0 81.55  65 A 1
ATOM 1019 C   CG . ASP A 1  65 ? -15.358  -7.386  -6.413 1.0 81.55  65 A 1
ATOM 1020 O  OD1 . ASP A 1  65 ? -14.800  -6.871  -7.404 1.0 81.55  65 A 1
ATOM 1021 O  OD2 . ASP A 1  65 ? -16.039  -8.424  -6.464 1.0 81.55  65 A 1
ATOM 1022 N    N . GLU A 1  66 ? -14.399  -9.592  -3.983 1.0  82.1  66 A 1
ATOM 1023 H    H . GLU A 1  66 ? -15.200  -9.154  -3.551 1.0  82.1  66 A 1
ATOM 1024 C   CA . GLU A 1  66 ? -14.343 -11.065  -3.975 1.0  82.1  66 A 1
ATOM 1025 H   HA . GLU A 1  66 ? -13.375 -11.382  -3.587 1.0  82.1  66 A 1
ATOM 1026 C    C . GLU A 1  66 ? -14.481 -11.700  -5.364 1.0  82.1  66 A 1
ATOM 1027 C   CB . GLU A 1  66 ? -15.439 -11.611  -3.052 1.0  82.1  66 A 1
ATOM 1028 H  HB2 . GLU A 1  66 ? -15.581 -12.675  -3.239 1.0  82.1  66 A 1
ATOM 1029 H  HB3 . GLU A 1  66 ? -16.374 -11.104  -3.290 1.0  82.1  66 A 1
ATOM 1030 O    O . GLU A 1  66 ? -13.965 -12.797  -5.582 1.0  82.1  66 A 1
ATOM 1031 C   CG . GLU A 1  66 ? -15.045 -11.434  -1.576 1.0  82.1  66 A 1
ATOM 1032 H  HG2 . GLU A 1  66 ? -14.640 -12.382  -1.221 1.0  82.1  66 A 1
ATOM 1033 H  HG3 . GLU A 1  66 ? -14.245 -10.699  -1.493 1.0  82.1  66 A 1
ATOM 1034 C   CD . GLU A 1  66 ? -16.198 -10.998  -0.667 1.0  82.1  66 A 1
ATOM 1035 O  OE1 . GLU A 1  66 ? -16.138 -11.264   0.554 1.0  82.1  66 A 1
ATOM 1036 O  OE2 . GLU A 1  66 ? -17.116 -10.265  -1.107 1.0  82.1  66 A 1
ATOM 1037 N    N . TYR A 1  67 ? -15.082 -11.005  -6.328 1.0 76.66  67 A 1
ATOM 1038 H    H . TYR A 1  67 ? -15.486 -10.109  -6.094 1.0 76.66  67 A 1
ATOM 1039 C   CA . TYR A 1  67 ? -15.307 -11.464  -7.699 1.0 76.66  67 A 1
ATOM 1040 H   HA . TYR A 1  67 ? -15.114 -12.536  -7.746 1.0 76.66  67 A 1
ATOM 1041 C    C . TYR A 1  67 ? -14.367 -10.800  -8.714 1.0 76.66  67 A 1
ATOM 1042 C   CB . TYR A 1  67 ? -16.785 -11.259  -8.056 1.0 76.66  67 A 1
ATOM 1043 H  HB2 . TYR A 1  67 ? -17.003 -11.793  -8.980 1.0 76.66  67 A 1
ATOM 1044 H  HB3 . TYR A 1  67 ? -16.965 -10.199  -8.237 1.0 76.66  67 A 1
ATOM 1045 O    O . TYR A 1  67 ? -14.209 -11.332  -9.811 1.0 76.66  67 A 1
ATOM 1046 C   CG . TYR A 1  67 ? -17.721 -11.745  -6.963 1.0 76.66  67 A 1
ATOM 1047 C  CD1 . TYR A 1  67 ? -17.933 -13.125  -6.777 1.0 76.66  67 A 1
ATOM 1048 H  HD1 . TYR A 1  67 ? -17.483 -13.837  -7.453 1.0 76.66  67 A 1
ATOM 1049 C  CD2 . TYR A 1  67 ? -18.282 -10.819  -6.063 1.0 76.66  67 A 1
ATOM 1050 H  HD2 . TYR A 1  67 ? -18.095  -9.763  -6.195 1.0 76.66  67 A 1
ATOM 1051 C  CE1 . TYR A 1  67 ? -18.706 -13.576  -5.689 1.0 76.66  67 A 1
ATOM 1052 H  HE1 . TYR A 1  67 ? -18.868 -14.631  -5.527 1.0 76.66  67 A 1
ATOM 1053 C  CE2 . TYR A 1  67 ? -19.041 -11.266  -4.966 1.0 76.66  67 A 1
ATOM 1054 H  HE2 . TYR A 1  67 ? -19.441 -10.551  -4.262 1.0 76.66  67 A 1
ATOM 1055 O   OH . TYR A 1  67 ? -19.971 -13.090  -3.714 1.0 76.66  67 A 1
ATOM 1056 H   HH . TYR A 1  67 ? -20.214 -12.366  -3.132 1.0 76.66  67 A 1
ATOM 1057 C   CZ . TYR A 1  67 ? -19.252 -12.648  -4.779 1.0 76.66  67 A 1
ATOM 1058 N    N . SER A 1  68 ? -13.670  -9.717  -8.340 1.0 78.02  68 A 1
ATOM 1059 H    H . SER A 1  68 ? -13.941  -9.259  -7.481 1.0 78.02  68 A 1
ATOM 1060 C   CA . SER A 1  68 ? -12.580  -9.130  -9.135 1.0 78.02  68 A 1
ATOM 1061 H   HA . SER A 1  68 ? -13.007  -8.648 -10.014 1.0 78.02  68 A 1
ATOM 1062 C    C . SER A 1  68 ? -11.590 -10.207  -9.593 1.0 78.02  68 A 1
ATOM 1063 C   CB . SER A 1  68 ? -11.803  -8.072  -8.341 1.0 78.02  68 A 1
ATOM 1064 H  HB2 . SER A 1  68 ? -10.819  -7.947  -8.794 1.0 78.02  68 A 1
ATOM 1065 H  HB3 . SER A 1  68 ? -11.658  -8.409  -7.315 1.0 78.02  68 A 1
ATOM 1066 O    O . SER A 1  68 ? -10.912 -10.848  -8.780 1.0 78.02  68 A 1
ATOM 1067 O   OG . SER A 1  68 ? -12.433  -6.808  -8.358 1.0 78.02  68 A 1
ATOM 1068 H   HG . SER A 1  68 ? -13.357  -6.880  -8.108 1.0 78.02  68 A 1
ATOM 1069 N    N . ILE A 1  69 ? -11.501 -10.393 -10.909 1.0 71.39  69 A 1
ATOM 1070 H    H . ILE A 1  69 ? -12.122  -9.860 -11.500 1.0 71.39  69 A 1
ATOM 1071 C   CA . ILE A 1  69 ? -10.425 -11.141 -11.561 1.0 71.39  69 A 1
ATOM 1072 H   HA . ILE A 1  69 ? -10.237 -12.062 -11.009 1.0 71.39  69 A 1
ATOM 1073 C    C . ILE A 1  69 ?  -9.180 -10.259 -11.499 1.0 71.39  69 A 1
ATOM 1074 C   CB . ILE A 1  69 ? -10.806 -11.504 -13.016 1.0 71.39  69 A 1
ATOM 1075 H   HB . ILE A 1  69 ? -11.013 -10.581 -13.558 1.0 71.39  69 A 1
ATOM 1076 O    O . ILE A 1  69 ?  -9.265  -9.060 -11.756 1.0 71.39  69 A 1
ATOM 1077 C  CG1 . ILE A 1  69 ? -12.084 -12.378 -13.039 1.0 71.39  69 A 1
ATOM 1078 H HG12 . ILE A 1  69 ? -12.873 -11.890 -12.467 1.0 71.39  69 A 1
ATOM 1079 H HG13 . ILE A 1  69 ? -11.877 -13.339 -12.568 1.0 71.39  69 A 1
ATOM 1080 C  CG2 . ILE A 1  69 ?  -9.640 -12.225 -13.723 1.0 71.39  69 A 1
ATOM 1081 H HG21 . ILE A 1  69 ?  -9.391 -13.149 -13.201 1.0 71.39  69 A 1
ATOM 1082 H HG22 . ILE A 1  69 ?  -9.900 -12.458 -14.755 1.0 71.39  69 A 1
ATOM 1083 H HG23 . ILE A 1  69 ?  -8.758 -11.585 -13.761 1.0 71.39  69 A 1
ATOM 1084 C  CD1 . ILE A 1  69 ? -12.646 -12.618 -14.446 1.0 71.39  69 A 1
ATOM 1085 H HD11 . ILE A 1  69 ? -13.606 -13.128 -14.366 1.0 71.39  69 A 1
ATOM 1086 H HD12 . ILE A 1  69 ? -12.792 -11.665 -14.953 1.0 71.39  69 A 1
ATOM 1087 H HD13 . ILE A 1  69 ? -11.971 -13.245 -15.029 1.0 71.39  69 A 1
ATOM 1088 N    N . PHE A 1  70 ?  -8.029 -10.837 -11.168 1.0 71.46  70 A 1
ATOM 1089 H    H . PHE A 1  70 ?  -8.000 -11.834 -11.012 1.0 71.46  70 A 1
ATOM 1090 C   CA . PHE A 1  70 ?  -6.763 -10.116 -11.222 1.0 71.46  70 A 1
ATOM 1091 H   HA . PHE A 1  70 ?  -6.908  -9.109 -10.831 1.0 71.46  70 A 1
ATOM 1092 C    C . PHE A 1  70 ?  -6.301 -10.027 -12.682 1.0 71.46  70 A 1
ATOM 1093 C   CB . PHE A 1  70 ?  -5.723 -10.798 -10.324 1.0 71.46  70 A 1
ATOM 1094 H  HB2 . PHE A 1  70 ?  -4.737 -10.467 -10.648 1.0 71.46  70 A 1
ATOM 1095 H  HB3 . PHE A 1  70 ?  -5.765 -11.880 -10.449 1.0 71.46  70 A 1
ATOM 1096 O    O . PHE A 1  70 ?  -6.087 -11.068 -13.308 1.0 71.46  70 A 1
ATOM 1097 C   CG . PHE A 1  70 ?  -5.879 -10.445  -8.860 1.0 71.46  70 A 1
ATOM 1098 C  CD1 . PHE A 1  70 ?  -4.890  -9.677  -8.217 1.0 71.46  70 A 1
ATOM 1099 H  HD1 . PHE A 1  70 ?  -3.988  -9.397  -8.740 1.0 71.46  70 A 1
ATOM 1100 C  CD2 . PHE A 1  70 ?  -7.040 -10.823  -8.158 1.0 71.46  70 A 1
ATOM 1101 H  HD2 . PHE A 1  70 ?  -7.805 -11.409  -8.644 1.0 71.46  70 A 1
ATOM 1102 C  CE1 . PHE A 1  70 ?  -5.072  -9.282  -6.883 1.0 71.46  70 A 1
ATOM 1103 H  HE1 . PHE A 1  70 ?  -4.311  -8.705  -6.379 1.0 71.46  70 A 1
ATOM 1104 C  CE2 . PHE A 1  70 ?  -7.233 -10.398  -6.835 1.0 71.46  70 A 1
ATOM 1105 H  HE2 . PHE A 1  70 ?  -8.144 -10.636  -6.306 1.0 71.46  70 A 1
ATOM 1106 C   CZ . PHE A 1  70 ?  -6.248  -9.630  -6.203 1.0 71.46  70 A 1
ATOM 1107 H   HZ . PHE A 1  70 ?  -6.406  -9.290  -5.190 1.0 71.46  70 A 1
ATOM 1108 N    N . PRO A 1  71 ?  -6.131  -8.821 -13.253 1.0 75.44  71 A 1
ATOM 1109 C   CA . PRO A 1  71 ?  -5.427  -8.661 -14.515 1.0 75.44  71 A 1
ATOM 1110 H   HA . PRO A 1  71 ?  -5.975  -9.180 -15.301 1.0 75.44  71 A 1
ATOM 1111 C    C . PRO A 1  71 ?  -4.011  -9.227 -14.382 1.0 75.44  71 A 1
ATOM 1112 C   CB . PRO A 1  71 ?  -5.415  -7.150 -14.794 1.0 75.44  71 A 1
ATOM 1113 H  HB2 . PRO A 1  71 ?  -5.511  -6.932 -15.858 1.0 75.44  71 A 1
ATOM 1114 H  HB3 . PRO A 1  71 ?  -4.511  -6.696 -14.389 1.0 75.44  71 A 1
ATOM 1115 O    O . PRO A 1  71 ?  -3.265  -8.826 -13.488 1.0 75.44  71 A 1
ATOM 1116 C   CG . PRO A 1  71 ?  -6.604  -6.626 -13.996 1.0 75.44  71 A 1
ATOM 1117 H  HG2 . PRO A 1  71 ?  -7.529  -6.800 -14.546 1.0 75.44  71 A 1
ATOM 1118 H  HG3 . PRO A 1  71 ?  -6.493  -5.571 -13.744 1.0 75.44  71 A 1
ATOM 1119 C   CD . PRO A 1  71 ?  -6.557  -7.520 -12.763 1.0 75.44  71 A 1
ATOM 1120 H  HD2 . PRO A 1  71 ?  -5.808  -7.154 -12.060 1.0 75.44  71 A 1
ATOM 1121 H  HD3 . PRO A 1  71 ?  -7.538  -7.542 -12.288 1.0 75.44  71 A 1
ATOM 1122 N    N . GLN A 1  72 ?  -3.606 -10.124 -15.288 1.0 66.68  72 A 1
ATOM 1123 H    H . GLN A 1  72 ?  -4.277 -10.478 -15.955 1.0 66.68  72 A 1
ATOM 1124 C   CA . GLN A 1  72 ?  -2.247 -10.689 -15.277 1.0 66.68  72 A 1
ATOM 1125 H   HA . GLN A 1  72 ?  -2.089 -11.200 -14.327 1.0 66.68  72 A 1
ATOM 1126 C    C . GLN A 1  72 ?  -1.157  -9.609 -15.375 1.0 66.68  72 A 1
ATOM 1127 C   CB . GLN A 1  72 ?  -2.080 -11.708 -16.414 1.0 66.68  72 A 1
ATOM 1128 H  HB2 . GLN A 1  72 ?  -2.461 -11.289 -17.345 1.0 66.68  72 A 1
ATOM 1129 H  HB3 . GLN A 1  72 ?  -1.017 -11.912 -16.542 1.0 66.68  72 A 1
ATOM 1130 O    O . GLN A 1  72 ?  -0.048  -9.814 -14.889 1.0 66.68  72 A 1
ATOM 1131 C   CG . GLN A 1  72 ?  -2.777 -13.042 -16.110 1.0 66.68  72 A 1
ATOM 1132 H  HG2 . GLN A 1  72 ?  -2.425 -13.412 -15.147 1.0 66.68  72 A 1
ATOM 1133 H  HG3 . GLN A 1  72 ?  -3.855 -12.893 -16.045 1.0 66.68  72 A 1
ATOM 1134 C   CD . GLN A 1  72 ?  -2.490 -14.103 -17.171 1.0 66.68  72 A 1
ATOM 1135 N  NE2 . GLN A 1  72 ?  -2.619 -15.369 -16.846 1.0 66.68  72 A 1
ATOM 1136 H HE21 . GLN A 1  72 ?  -2.868 -15.637 -15.904 1.0 66.68  72 A 1
ATOM 1137 H HE22 . GLN A 1  72 ?  -2.401 -16.036 -17.573 1.0 66.68  72 A 1
ATOM 1138 O  OE1 . GLN A 1  72 ?  -2.152 -13.825 -18.310 1.0 66.68  72 A 1
ATOM 1139 N    N . THR A 1  73 ?  -1.483  -8.429 -15.917 1.0 69.23  73 A 1
ATOM 1140 H    H . THR A 1  73 ?  -2.435  -8.294 -16.227 1.0 69.23  73 A 1
ATOM 1141 C   CA . THR A 1  73 ?  -0.627  -7.233 -15.914 1.0 69.23  73 A 1
ATOM 1142 H   HA . THR A 1  73 ?   0.264  -7.440 -16.507 1.0 69.23  73 A 1
ATOM 1143 C    C . THR A 1  73 ?  -0.136  -6.831 -14.519 1.0 69.23  73 A 1
ATOM 1144 C   CB . THR A 1  73 ?  -1.361  -6.038 -16.549 1.0 69.23  73 A 1
ATOM 1145 H   HB . THR A 1  73 ?  -0.792  -5.126 -16.366 1.0 69.23  73 A 1
ATOM 1146 O    O . THR A 1  73 ?   0.955  -6.272 -14.417 1.0 69.23  73 A 1
ATOM 1147 C  CG2 . THR A 1  73 ?  -1.544  -6.214 -18.056 1.0 69.23  73 A 1
ATOM 1148 H HG21 . THR A 1  73 ?  -2.170  -7.081 -18.267 1.0 69.23  73 A 1
ATOM 1149 H HG22 . THR A 1  73 ?  -2.014  -5.323 -18.470 1.0 69.23  73 A 1
ATOM 1150 H HG23 . THR A 1  73 ?  -0.571  -6.346 -18.530 1.0 69.23  73 A 1
ATOM 1151 O  OG1 . THR A 1  73 ?  -2.650  -5.910 -15.998 1.0 69.23  73 A 1
ATOM 1152 H  HG1 . THR A 1  73 ?  -2.937  -5.000 -16.110 1.0 69.23  73 A 1
ATOM 1153 N    N . TYR A 1  74 ?  -0.860  -7.166 -13.441 1.0 70.17  74 A 1
ATOM 1154 H    H . TYR A 1  74 ?  -1.755  -7.613 -13.576 1.0 70.17  74 A 1
ATOM 1155 C   CA . TYR A 1  74 ?  -0.423  -6.920 -12.060 1.0 70.17  74 A 1
ATOM 1156 H   HA . TYR A 1  74 ?   0.071  -5.948 -12.023 1.0 70.17  74 A 1
ATOM 1157 C    C . TYR A 1  74 ?   0.619  -7.921 -11.542 1.0 70.17  74 A 1
ATOM 1158 C   CB . TYR A 1  74 ?  -1.624  -6.859 -11.101 1.0 70.17  74 A 1
ATOM 1159 H  HB2 . TYR A 1  74 ?  -1.247  -6.680 -10.094 1.0 70.17  74 A 1
ATOM 1160 H  HB3 . TYR A 1  74 ?  -2.102  -7.839 -11.097 1.0 70.17  74 A 1
ATOM 1161 O    O . TYR A 1  74 ?   1.194  -7.668 -10.493 1.0 70.17  74 A 1
ATOM 1162 C   CG . TYR A 1  74 ?  -2.691  -5.810 -11.369 1.0 70.17  74 A 1
ATOM 1163 C  CD1 . TYR A 1  74 ?  -2.477  -4.732 -12.253 1.0 70.17  74 A 1
ATOM 1164 H  HD1 . TYR A 1  74 ?  -1.529  -4.598 -12.753 1.0 70.17  74 A 1
ATOM 1165 C  CD2 . TYR A 1  74 ?  -3.929  -5.929 -10.708 1.0 70.17  74 A 1
ATOM 1166 H  HD2 . TYR A 1  74 ?  -4.085  -6.733 -10.004 1.0 70.17  74 A 1
ATOM 1167 C  CE1 . TYR A 1  74 ?  -3.522  -3.840 -12.544 1.0 70.17  74 A 1
ATOM 1168 H  HE1 . TYR A 1  74 ?  -3.366  -3.055 -13.269 1.0 70.17  74 A 1
ATOM 1169 C  CE2 . TYR A 1  74 ?  -4.967  -5.016 -10.973 1.0 70.17  74 A 1
ATOM 1170 H  HE2 . TYR A 1  74 ?  -5.926  -5.110 -10.486 1.0 70.17  74 A 1
ATOM 1171 O   OH . TYR A 1  74 ?  -5.823  -3.198 -12.260 1.0 70.17  74 A 1
ATOM 1172 H   HH . TYR A 1  74 ?  -5.607  -2.651 -13.019 1.0 70.17  74 A 1
ATOM 1173 C   CZ . TYR A 1  74 ?  -4.779  -3.995 -11.924 1.0 70.17  74 A 1
ATOM 1174 N    N . SER A 1  75 ?   0.917  -9.015 -12.252 1.0 71.47  75 A 1
ATOM 1175 H    H . SER A 1  75 ?   0.391  -9.212 -13.092 1.0 71.47  75 A 1
ATOM 1176 C   CA . SER A 1  75 ?   2.084  -9.867 -11.950 1.0 71.47  75 A 1
ATOM 1177 H   HA . SER A 1  75 ?   2.489  -9.580 -10.979 1.0 71.47  75 A 1
ATOM 1178 C    C . SER A 1  75 ?   3.259  -9.661 -12.902 1.0 71.47  75 A 1
ATOM 1179 C   CB . SER A 1  75 ?   1.702 -11.345 -11.841 1.0 71.47  75 A 1
ATOM 1180 H  HB2 . SER A 1  75 ?   2.605 -11.950 -11.764 1.0 71.47  75 A 1
ATOM 1181 H  HB3 . SER A 1  75 ?   1.137 -11.659 -12.720 1.0 71.47  75 A 1
ATOM 1182 O    O . SER A 1  75 ?   4.331 -10.216 -12.672 1.0 71.47  75 A 1
ATOM 1183 O   OG . SER A 1  75 ?   0.932 -11.538 -10.671 1.0 71.47  75 A 1
ATOM 1184 H   HG . SER A 1  75 ?   1.272 -10.963  -9.981 1.0 71.47  75 A 1
ATOM 1185 N    N . ILE A 1  76 ?   3.108  -8.838 -13.943 1.0 75.09  76 A 1
ATOM 1186 H    H . ILE A 1  76 ?   2.228  -8.356 -14.061 1.0 75.09  76 A 1
ATOM 1187 C   CA . ILE A 1  76 ?   4.196  -8.561 -14.885 1.0 75.09  76 A 1
ATOM 1188 H   HA . ILE A 1  76 ?   4.766  -9.480 -15.020 1.0 75.09  76 A 1
ATOM 1189 C    C . ILE A 1  76 ?   5.145  -7.521 -14.280 1.0 75.09  76 A 1
ATOM 1190 C   CB . ILE A 1  76 ?   3.655  -8.174 -16.281 1.0 75.09  76 A 1
ATOM 1191 H   HB . ILE A 1  76 ?   3.000  -7.308 -16.179 1.0 75.09  76 A 1
ATOM 1192 O    O . ILE A 1  76 ?   4.761  -6.375 -14.039 1.0 75.09  76 A 1
ATOM 1193 C  CG1 . ILE A 1  76 ?   2.847  -9.356 -16.869 1.0 75.09  76 A 1
ATOM 1194 H HG12 . ILE A 1  76 ?   3.502 -10.219 -16.987 1.0 75.09  76 A 1
ATOM 1195 H HG13 . ILE A 1  76 ?   2.061  -9.637 -16.168 1.0 75.09  76 A 1
ATOM 1196 C  CG2 . ILE A 1  76 ?   4.815  -7.806 -17.227 1.0 75.09  76 A 1
ATOM 1197 H HG21 . ILE A 1  76 ?   4.430  -7.500 -18.200 1.0 75.09  76 A 1
ATOM 1198 H HG22 . ILE A 1  76 ?   5.482  -8.658 -17.359 1.0 75.09  76 A 1
ATOM 1199 H HG23 . ILE A 1  76 ?   5.385  -6.966 -16.832 1.0 75.09  76 A 1
ATOM 1200 C  CD1 . ILE A 1  76 ?   2.168  -9.072 -18.214 1.0 75.09  76 A 1
ATOM 1201 H HD11 . ILE A 1  76 ?   2.911  -9.006 -19.009 1.0 75.09  76 A 1
ATOM 1202 H HD12 . ILE A 1  76 ?   1.483  -9.886 -18.449 1.0 75.09  76 A 1
ATOM 1203 H HD13 . ILE A 1  76 ?   1.607  -8.138 -18.164 1.0 75.09  76 A 1
ATOM 1204 N    N . ASP A 1  77 ?   6.401  -7.927 -14.086 1.0 80.49  77 A 1
ATOM 1205 H    H . ASP A 1  77 ?   6.608  -8.896 -14.281 1.0 80.49  77 A 1
ATOM 1206 C   CA . ASP A 1  77 ?   7.527  -7.087 -13.645 1.0 80.49  77 A 1
ATOM 1207 H   HA . ASP A 1  77 ?   8.386  -7.753 -13.562 1.0 80.49  77 A 1
ATOM 1208 C    C . ASP A 1  77 ?   7.374  -6.460 -12.241 1.0 80.49  77 A 1
ATOM 1209 C   CB . ASP A 1  77 ?   7.859  -6.081 -14.763 1.0 80.49  77 A 1
ATOM 1210 H  HB2 . ASP A 1  77 ?   7.797  -6.589 -15.726 1.0 80.49  77 A 1
ATOM 1211 H  HB3 . ASP A 1  77 ?   7.116  -5.284 -14.760 1.0 80.49  77 A 1
ATOM 1212 O    O . ASP A 1  77 ?   8.004  -5.460 -11.919 1.0 80.49  77 A 1
ATOM 1213 C   CG . ASP A 1  77 ?   9.260  -5.478 -14.653 1.0 80.49  77 A 1
ATOM 1214 O  OD1 . ASP A 1  77 ?   9.378  -4.295 -15.040 1.0 80.49  77 A 1
ATOM 1215 O  OD2 . ASP A 1  77 ?  10.185  -6.225 -14.258 1.0 80.49  77 A 1
ATOM 1216 N    N . ILE A 1  78 ?   6.516  -7.021 -11.381 1.0  87.2  78 A 1
ATOM 1217 H    H . ILE A 1  78 ?   6.037  -7.865 -11.661 1.0  87.2  78 A 1
ATOM 1218 C   CA . ILE A 1  78 ?   6.260  -6.476 -10.037 1.0  87.2  78 A 1
ATOM 1219 H   HA . ILE A 1  78 ?   6.506  -5.414 -10.052 1.0  87.2  78 A 1
ATOM 1220 C    C . ILE A 1  78 ?   7.195  -7.111  -9.002 1.0  87.2  78 A 1
ATOM 1221 C   CB . ILE A 1  78 ?   4.758  -6.551  -9.681 1.0  87.2  78 A 1
ATOM 1222 H   HB . ILE A 1  78 ?   4.442  -7.594  -9.702 1.0  87.2  78 A 1
ATOM 1223 O    O . ILE A 1  78 ?   7.261  -8.329  -8.857 1.0  87.2  78 A 1
ATOM 1224 C  CG1 . ILE A 1  78 ?   3.965  -5.785 -10.776 1.0  87.2  78 A 1
ATOM 1225 H HG12 . ILE A 1  78 ?   3.601  -6.516 -11.498 1.0  87.2  78 A 1
ATOM 1226 H HG13 . ILE A 1  78 ?   4.636  -5.115 -11.314 1.0  87.2  78 A 1
ATOM 1227 C  CG2 . ILE A 1  78 ?   4.526  -6.030  -8.251 1.0  87.2  78 A 1
ATOM 1228 H HG21 . ILE A 1  78 ?   3.465  -6.066  -8.003 1.0  87.2  78 A 1
ATOM 1229 H HG22 . ILE A 1  78 ?   5.026  -6.679  -7.532 1.0  87.2  78 A 1
ATOM 1230 H HG23 . ILE A 1  78 ?   4.891  -5.009  -8.148 1.0  87.2  78 A 1
ATOM 1231 C  CD1 . ILE A 1  78 ?   2.782  -4.925 -10.333 1.0  87.2  78 A 1
ATOM 1232 H HD11 . ILE A 1  78 ?   3.139  -4.083  -9.740 1.0  87.2  78 A 1
ATOM 1233 H HD12 . ILE A 1  78 ?   2.268  -4.548 -11.217 1.0  87.2  78 A 1
ATOM 1234 H HD13 . ILE A 1  78 ?   2.082  -5.516  -9.743 1.0  87.2  78 A 1
ATOM 1235 N    N . ASN A 1  79 ?   7.913  -6.266  -8.261 1.0 88.97  79 A 1
ATOM 1236 H    H . ASN A 1  79 ?   7.778  -5.278  -8.421 1.0 88.97  79 A 1
ATOM 1237 C   CA . ASN A 1  79 ?   8.917  -6.647  -7.267 1.0 88.97  79 A 1
ATOM 1238 H   HA . ASN A 1  79 ?   9.251  -7.660  -7.489 1.0 88.97  79 A 1
ATOM 1239 C    C . ASN A 1  79 ?   8.375  -6.679  -5.826 1.0 88.97  79 A 1
ATOM 1240 C   CB . ASN A 1  79 ?  10.132  -5.704  -7.371 1.0 88.97  79 A 1
ATOM 1241 H  HB2 . ASN A 1  79 ?   9.875  -4.752  -6.907 1.0 88.97  79 A 1
ATOM 1242 H  HB3 . ASN A 1  79 ?  10.965  -6.139  -6.817 1.0 88.97  79 A 1
ATOM 1243 O    O . ASN A 1  79 ?   9.124  -7.022  -4.916 1.0 88.97  79 A 1
ATOM 1244 C   CG . ASN A 1  79 ?  10.596  -5.415  -8.787 1.0 88.97  79 A 1
ATOM 1245 N  ND2 . ASN A 1  79 ?  10.956  -6.404  -9.567 1.0 88.97  79 A 1
ATOM 1246 H HD21 . ASN A 1  79 ?  11.093  -6.158 -10.536 1.0 88.97  79 A 1
ATOM 1247 H HD22 . ASN A 1  79 ?  10.820  -7.363  -9.281 1.0 88.97  79 A 1
ATOM 1248 O  OD1 . ASN A 1  79 ?  10.655  -4.271  -9.197 1.0 88.97  79 A 1
ATOM 1249 N    N . GLY A 1  80 ?   7.109  -6.312  -5.598 1.0 89.21  80 A 1
ATOM 1250 H    H . GLY A 1  80 ?   6.554  -5.988  -6.377 1.0 89.21  80 A 1
ATOM 1251 C   CA . GLY A 1  80 ?   6.465  -6.378  -4.285 1.0 89.21  80 A 1
ATOM 1252 H  HA2 . GLY A 1  80 ?   6.993  -5.730  -3.584 1.0 89.21  80 A 1
ATOM 1253 H  HA3 . GLY A 1  80 ?   6.532  -7.401  -3.914 1.0 89.21  80 A 1
ATOM 1254 C    C . GLY A 1  80 ?   4.994  -5.975  -4.300 1.0 89.21  80 A 1
ATOM 1255 O    O . GLY A 1  80 ?   4.560  -5.240  -5.187 1.0 89.21  80 A 1
ATOM 1256 N    N . TYR A 1  81 ?   4.234  -6.430  -3.303 1.0 90.56  81 A 1
ATOM 1257 H    H . TYR A 1  81 ?   4.657  -7.035  -2.614 1.0 90.56  81 A 1
ATOM 1258 C   CA . TYR A 1  81 ?   2.813  -6.110  -3.151 1.0 90.56  81 A 1
ATOM 1259 H   HA . TYR A 1  81 ?   2.537  -5.355  -3.887 1.0 90.56  81 A 1
ATOM 1260 C    C . TYR A 1  81 ?   2.504  -5.547  -1.763 1.0 90.56  81 A 1
ATOM 1261 C   CB . TYR A 1  81 ?   1.938  -7.339  -3.425 1.0 90.56  81 A 1
ATOM 1262 H  HB2 . TYR A 1  81 ?   2.155  -8.099  -2.674 1.0 90.56  81 A 1
ATOM 1263 H  HB3 . TYR A 1  81 ?   0.893  -7.056  -3.300 1.0 90.56  81 A 1
ATOM 1264 O    O . TYR A 1  81 ?   2.848  -6.137  -0.740 1.0 90.56  81 A 1
ATOM 1265 C   CG . TYR A 1  81 ?   2.112  -7.943  -4.803 1.0 90.56  81 A 1
ATOM 1266 C  CD1 . TYR A 1  81 ?   1.359  -7.465  -5.891 1.0 90.56  81 A 1
ATOM 1267 H  HD1 . TYR A 1  81 ?   0.655  -6.660  -5.739 1.0 90.56  81 A 1
ATOM 1268 C  CD2 . TYR A 1  81 ?   3.010  -9.010  -4.986 1.0 90.56  81 A 1
ATOM 1269 H  HD2 . TYR A 1  81 ?   3.573  -9.392  -4.147 1.0 90.56  81 A 1
ATOM 1270 C  CE1 . TYR A 1  81 ?   1.512  -8.041  -7.169 1.0 90.56  81 A 1
ATOM 1271 H  HE1 . TYR A 1  81 ?   0.935  -7.686  -8.009 1.0 90.56  81 A 1
ATOM 1272 C  CE2 . TYR A 1  81 ?   3.151  -9.598  -6.253 1.0 90.56  81 A 1
ATOM 1273 H  HE2 . TYR A 1  81 ?   3.804 -10.449  -6.379 1.0 90.56  81 A 1
ATOM 1274 O   OH . TYR A 1  81 ?   2.543  -9.733  -8.551 1.0 90.56  81 A 1
ATOM 1275 H   HH . TYR A 1  81 ?   3.230 -10.402  -8.511 1.0 90.56  81 A 1
ATOM 1276 C   CZ . TYR A 1  81 ?   2.414  -9.112  -7.351 1.0 90.56  81 A 1
ATOM 1277 N    N . ILE A 1  82 ?   1.787  -4.430  -1.737 1.0 91.99  82 A 1
ATOM 1278 H    H . ILE A 1  82 ?   1.560  -4.001  -2.622 1.0 91.99  82 A 1
ATOM 1279 C   CA . ILE A 1  82 ?   1.170  -3.849  -0.551 1.0 91.99  82 A 1
ATOM 1280 H   HA . ILE A 1  82 ?   1.614  -4.292   0.341 1.0 91.99  82 A 1
ATOM 1281 C    C . ILE A 1  82 ?  -0.319  -4.200  -0.594 1.0 91.99  82 A 1
ATOM 1282 C   CB . ILE A 1  82 ?   1.411  -2.328  -0.491 1.0 91.99  82 A 1
ATOM 1283 H   HB . ILE A 1  82 ?   0.903  -1.871  -1.340 1.0 91.99  82 A 1
ATOM 1284 O    O . ILE A 1  82 ?  -1.034  -3.823  -1.519 1.0 91.99  82 A 1
ATOM 1285 C  CG1 . ILE A 1  82 ?   2.914  -1.979  -0.590 1.0 91.99  82 A 1
ATOM 1286 H HG12 . ILE A 1  82 ?   3.459  -2.438   0.234 1.0 91.99  82 A 1
ATOM 1287 H HG13 . ILE A 1  82 ?   3.314  -2.373  -1.525 1.0 91.99  82 A 1
ATOM 1288 C  CG2 . ILE A 1  82 ?   0.815  -1.767   0.812 1.0 91.99  82 A 1
ATOM 1289 H HG21 . ILE A 1  82 ?   0.841  -0.677   0.808 1.0 91.99  82 A 1
ATOM 1290 H HG22 . ILE A 1  82 ?   1.388  -2.143   1.659 1.0 91.99  82 A 1
ATOM 1291 H HG23 . ILE A 1  82 ?  -0.227  -2.069   0.927 1.0 91.99  82 A 1
ATOM 1292 C  CD1 . ILE A 1  82 ?   3.170  -0.469  -0.588 1.0 91.99  82 A 1
ATOM 1293 H HD11 . ILE A 1  82 ?   2.993  -0.061   0.408 1.0 91.99  82 A 1
ATOM 1294 H HD12 . ILE A 1  82 ?   4.203  -0.262  -0.868 1.0 91.99  82 A 1
ATOM 1295 H HD13 . ILE A 1  82 ?   2.507   0.020  -1.302 1.0 91.99  82 A 1
ATOM 1296 N    N . LEU A 1  83 ?  -0.791  -4.930   0.407 1.0 93.69  83 A 1
ATOM 1297 H    H . LEU A 1  83 ?  -0.149  -5.184   1.144 1.0 93.69  83 A 1
ATOM 1298 C   CA . LEU A 1  83 ?  -2.186  -5.313   0.576 1.0 93.69  83 A 1
ATOM 1299 H   HA . LEU A 1  83 ?  -2.725  -5.188  -0.363 1.0 93.69  83 A 1
ATOM 1300 C    C . LEU A 1  83 ?  -2.820  -4.377   1.608 1.0 93.69  83 A 1
ATOM 1301 C   CB . LEU A 1  83 ?  -2.249  -6.799   0.981 1.0 93.69  83 A 1
ATOM 1302 H  HB2 . LEU A 1  83 ?  -1.762  -6.930   1.948 1.0 93.69  83 A 1
ATOM 1303 H  HB3 . LEU A 1  83 ?  -3.298  -7.068   1.099 1.0 93.69  83 A 1
ATOM 1304 O    O . LEU A 1  83 ?  -2.464  -4.420   2.781 1.0 93.69  83 A 1
ATOM 1305 C   CG . LEU A 1  83 ?  -1.611  -7.782  -0.018 1.0 93.69  83 A 1
ATOM 1306 H   HG . LEU A 1  83 ?  -0.528  -7.666   0.005 1.0 93.69  83 A 1
ATOM 1307 C  CD1 . LEU A 1  83 ?  -1.958  -9.220   0.360 1.0 93.69  83 A 1
ATOM 1308 H HD11 . LEU A 1  83 ?  -1.528  -9.453   1.334 1.0 93.69  83 A 1
ATOM 1309 H HD12 . LEU A 1  83 ?  -1.531  -9.903  -0.374 1.0 93.69  83 A 1
ATOM 1310 H HD13 . LEU A 1  83 ?  -3.039  -9.355   0.391 1.0 93.69  83 A 1
ATOM 1311 C  CD2 . LEU A 1  83 ?  -2.083  -7.559  -1.449 1.0 93.69  83 A 1
ATOM 1312 H HD21 . LEU A 1  83 ?  -1.754  -8.381  -2.085 1.0 93.69  83 A 1
ATOM 1313 H HD22 . LEU A 1  83 ?  -3.170  -7.489  -1.475 1.0 93.69  83 A 1
ATOM 1314 H HD23 . LEU A 1  83 ?  -1.635  -6.640  -1.826 1.0 93.69  83 A 1
ATOM 1315 N    N . VAL A 1  84 ?  -3.733  -3.505   1.182 1.0 93.24  84 A 1
ATOM 1316 H    H . VAL A 1  84 ?  -3.984  -3.522   0.204 1.0 93.24  84 A 1
ATOM 1317 C   CA . VAL A 1  84 ?  -4.316  -2.453   2.027 1.0 93.24  84 A 1
ATOM 1318 H   HA . VAL A 1  84 ?  -3.727  -2.376   2.941 1.0 93.24  84 A 1
ATOM 1319 C    C . VAL A 1  84 ?  -5.753  -2.788   2.420 1.0 93.24  84 A 1
ATOM 1320 C   CB . VAL A 1  84 ?  -4.251  -1.073   1.348 1.0 93.24  84 A 1
ATOM 1321 H   HB . VAL A 1  84 ?  -4.930  -1.081   0.495 1.0 93.24  84 A 1
ATOM 1322 O    O . VAL A 1  84 ?  -6.614  -3.010   1.565 1.0 93.24  84 A 1
ATOM 1323 C  CG1 . VAL A 1  84 ?  -4.668   0.050   2.311 1.0 93.24  84 A 1
ATOM 1324 H HG11 . VAL A 1  84 ?  -4.610   1.014   1.807 1.0 93.24  84 A 1
ATOM 1325 H HG12 . VAL A 1  84 ?  -4.006   0.057   3.177 1.0 93.24  84 A 1
ATOM 1326 H HG13 . VAL A 1  84 ?  -5.692  -0.097   2.653 1.0 93.24  84 A 1
ATOM 1327 C  CG2 . VAL A 1  84 ?  -2.846  -0.725   0.844 1.0 93.24  84 A 1
ATOM 1328 H HG21 . VAL A 1  84 ?  -2.850   0.263   0.382 1.0 93.24  84 A 1
ATOM 1329 H HG22 . VAL A 1  84 ?  -2.526  -1.452   0.097 1.0 93.24  84 A 1
ATOM 1330 H HG23 . VAL A 1  84 ?  -2.139  -0.726   1.674 1.0 93.24  84 A 1
ATOM 1331 N    N . TYR A 1  85 ?  -6.034  -2.732   3.719 1.0 91.83  85 A 1
ATOM 1332 H    H . TYR A 1  85 ?  -5.279  -2.511   4.353 1.0 91.83  85 A 1
ATOM 1333 C   CA . TYR A 1  85 ?  -7.388  -2.694   4.274 1.0 91.83  85 A 1
ATOM 1334 H   HA . TYR A 1  85 ?  -8.106  -2.666   3.455 1.0 91.83  85 A 1
ATOM 1335 C    C . TYR A 1  85 ?  -7.589  -1.405   5.091 1.0 91.83  85 A 1
ATOM 1336 C   CB . TYR A 1  85 ?  -7.671  -3.978   5.069 1.0 91.83  85 A 1
ATOM 1337 H  HB2 . TYR A 1  85 ?  -7.377  -4.840   4.470 1.0 91.83  85 A 1
ATOM 1338 H  HB3 . TYR A 1  85 ?  -8.748  -4.059   5.222 1.0 91.83  85 A 1
ATOM 1339 O    O . TYR A 1  85 ?  -6.638  -0.673   5.359 1.0 91.83  85 A 1
ATOM 1340 C   CG . TYR A 1  85 ?  -6.995  -4.060   6.422 1.0 91.83  85 A 1
ATOM 1341 C  CD1 . TYR A 1  85 ?  -5.655  -4.482   6.517 1.0 91.83  85 A 1
ATOM 1342 H  HD1 . TYR A 1  85 ?  -5.104  -4.726   5.621 1.0 91.83  85 A 1
ATOM 1343 C  CD2 . TYR A 1  85 ?  -7.709  -3.718   7.587 1.0 91.83  85 A 1
ATOM 1344 H  HD2 . TYR A 1  85 ?  -8.743  -3.413   7.525 1.0 91.83  85 A 1
ATOM 1345 C  CE1 . TYR A 1  85 ?  -5.029  -4.568   7.775 1.0 91.83  85 A 1
ATOM 1346 H  HE1 . TYR A 1  85 ?  -4.002  -4.893   7.846 1.0 91.83  85 A 1
ATOM 1347 C  CE2 . TYR A 1  85 ?  -7.077  -3.779   8.842 1.0 91.83  85 A 1
ATOM 1348 H  HE2 . TYR A 1  85 ?  -7.609  -3.516   9.744 1.0 91.83  85 A 1
ATOM 1349 O   OH . TYR A 1  85 ?  -5.138  -4.243  10.154 1.0 91.83  85 A 1
ATOM 1350 H   HH . TYR A 1  85 ?  -4.234  -4.565  10.125 1.0 91.83  85 A 1
ATOM 1351 C   CZ . TYR A 1  85 ?  -5.739  -4.206   8.940 1.0 91.83  85 A 1
ATOM 1352 N    N . SER A 1  86 ?  -8.830  -1.097   5.471 1.0 93.37  86 A 1
ATOM 1353 H    H . SER A 1  86 ?  -9.562  -1.767   5.283 1.0 93.37  86 A 1
ATOM 1354 C   CA . SER A 1  86 ?  -9.161   0.019   6.367 1.0 93.37  86 A 1
ATOM 1355 H   HA . SER A 1  86 ?  -8.324   0.716   6.430 1.0 93.37  86 A 1
ATOM 1356 C    C . SER A 1  86 ?  -9.459  -0.532   7.756 1.0 93.37  86 A 1
ATOM 1357 C   CB . SER A 1  86 ? -10.375   0.780   5.819 1.0 93.37  86 A 1
ATOM 1358 H  HB2 . SER A 1  86 ? -11.271   0.166   5.906 1.0 93.37  86 A 1
ATOM 1359 H  HB3 . SER A 1  86 ? -10.200   0.985   4.763 1.0 93.37  86 A 1
ATOM 1360 O    O . SER A 1  86 ? -10.334  -1.392   7.879 1.0 93.37  86 A 1
ATOM 1361 O   OG . SER A 1  86 ? -10.572   2.019   6.477 1.0 93.37  86 A 1
ATOM 1362 H   HG . SER A 1  86 ? -11.300   1.971   7.100 1.0 93.37  86 A 1
ATOM 1363 N    N . VAL A 1  87 ?  -8.820  -0.016   8.813 1.0 94.46  87 A 1
ATOM 1364 H    H . VAL A 1  87 ?  -8.119   0.696   8.662 1.0 94.46  87 A 1
ATOM 1365 C   CA . VAL A 1  87 ?  -9.089  -0.473  10.199 1.0 94.46  87 A 1
ATOM 1366 H   HA . VAL A 1  87 ?  -8.968  -1.556  10.216 1.0 94.46  87 A 1
ATOM 1367 C    C . VAL A 1  87 ? -10.535  -0.203  10.650 1.0 94.46  87 A 1
ATOM 1368 C   CB . VAL A 1  87 ?  -8.089   0.101  11.224 1.0 94.46  87 A 1
ATOM 1369 H   HB . VAL A 1  87 ?  -8.287  -0.378  12.183 1.0 94.46  87 A 1
ATOM 1370 O    O . VAL A 1  87 ? -10.999  -0.763  11.640 1.0 94.46  87 A 1
ATOM 1371 C  CG1 . VAL A 1  87 ?  -6.637  -0.220  10.848 1.0 94.46  87 A 1
ATOM 1372 H HG11 . VAL A 1  87 ?  -6.523  -1.293  10.694 1.0 94.46  87 A 1
ATOM 1373 H HG12 . VAL A 1  87 ?  -5.975   0.077  11.662 1.0 94.46  87 A 1
ATOM 1374 H HG13 . VAL A 1  87 ?  -6.344   0.314   9.943 1.0 94.46  87 A 1
ATOM 1375 C  CG2 . VAL A 1  87 ?  -8.230   1.614  11.424 1.0 94.46  87 A 1
ATOM 1376 H HG21 . VAL A 1  87 ?  -7.535   1.935  12.199 1.0 94.46  87 A 1
ATOM 1377 H HG22 . VAL A 1  87 ?  -9.237   1.869  11.757 1.0 94.46  87 A 1
ATOM 1378 H HG23 . VAL A 1  87 ?  -8.011   2.147  10.498 1.0 94.46  87 A 1
ATOM 1379 N    N . THR A 1  88 ? -11.259   0.626   9.893 1.0 93.57  88 A 1
ATOM 1380 H    H . THR A 1  88 ? -10.767   1.100   9.149 1.0 93.57  88 A 1
ATOM 1381 C   CA . THR A 1  88 ? -12.680   0.963  10.059 1.0 93.57  88 A 1
ATOM 1382 H   HA . THR A 1  88 ? -12.943   0.838  11.109 1.0 93.57  88 A 1
ATOM 1383 C    C . THR A 1  88 ? -13.647   0.077   9.257 1.0 93.57  88 A 1
ATOM 1384 C   CB . THR A 1  88 ? -12.928   2.435   9.704 1.0 93.57  88 A 1
ATOM 1385 H   HB . THR A 1  88 ? -13.961   2.689   9.939 1.0 93.57  88 A 1
ATOM 1386 O    O . THR A 1  88 ? -14.848   0.328   9.242 1.0 93.57  88 A 1
ATOM 1387 C  CG2 . THR A 1  88 ? -12.003   3.392  10.449 1.0 93.57  88 A 1
ATOM 1388 H HG21 . THR A 1  88 ? -10.980   3.322  10.078 1.0 93.57  88 A 1
ATOM 1389 H HG22 . THR A 1  88 ? -12.011   3.163  11.515 1.0 93.57  88 A 1
ATOM 1390 H HG23 . THR A 1  88 ? -12.370   4.408  10.310 1.0 93.57  88 A 1
ATOM 1391 O  OG1 . THR A 1  88 ? -12.687   2.673   8.328 1.0 93.57  88 A 1
ATOM 1392 H  HG1 . THR A 1  88 ? -13.113   3.522   8.189 1.0 93.57  88 A 1
ATOM 1393 N    N . SER A 1  89 ? -13.168  -0.958   8.550 1.0 94.09  89 A 1
ATOM 1394 H    H . SER A 1  89 ? -12.177  -1.153   8.582 1.0 94.09  89 A 1
ATOM 1395 C   CA . SER A 1  89 ? -14.027  -1.804   7.709 1.0 94.09  89 A 1
ATOM 1396 H   HA . SER A 1  89 ? -15.054  -1.736   8.071 1.0 94.09  89 A 1
ATOM 1397 C    C . SER A 1  89 ? -13.638  -3.281   7.743 1.0 94.09  89 A 1
ATOM 1398 C   CB . SER A 1  89 ? -14.028  -1.271   6.273 1.0 94.09  89 A 1
ATOM 1399 H  HB2 . SER A 1  89 ? -13.014  -1.298   5.872 1.0 94.09  89 A 1
ATOM 1400 H  HB3 . SER A 1  89 ? -14.372  -0.237   6.278 1.0 94.09  89 A 1
ATOM 1401 O    O . SER A 1  89 ? -12.747  -3.721   7.010 1.0 94.09  89 A 1
ATOM 1402 O   OG . SER A 1  89 ? -14.884  -2.047   5.448 1.0 94.09  89 A 1
ATOM 1403 H   HG . SER A 1  89 ? -15.538  -1.448   5.079 1.0 94.09  89 A 1
ATOM 1404 N    N . ILE A 1  90 ? -14.405  -4.071   8.506 1.0 93.55  90 A 1
ATOM 1405 H    H . ILE A 1  90 ? -15.062  -3.626   9.131 1.0 93.55  90 A 1
ATOM 1406 C   CA . ILE A 1  90 ? -14.311  -5.542   8.543 1.0 93.55  90 A 1
ATOM 1407 H   HA . ILE A 1  90 ? -13.334  -5.815   8.944 1.0 93.55  90 A 1
ATOM 1408 C    C . ILE A 1  90 ? -14.399  -6.127   7.128 1.0 93.55  90 A 1
ATOM 1409 C   CB . ILE A 1  90 ? -15.407  -6.159   9.453 1.0 93.55  90 A 1
ATOM 1410 H   HB . ILE A 1  90 ? -16.380  -5.928   9.020 1.0 93.55  90 A 1
ATOM 1411 O    O . ILE A 1  90 ? -13.615  -6.999   6.771 1.0 93.55  90 A 1
ATOM 1412 C  CG1 . ILE A 1  90 ? -15.366  -5.557  10.877 1.0 93.55  90 A 1
ATOM 1413 H HG12 . ILE A 1  90 ? -14.386  -5.730  11.322 1.0 93.55  90 A 1
ATOM 1414 H HG13 . ILE A 1  90 ? -15.522  -4.480  10.804 1.0 93.55  90 A 1
ATOM 1415 C  CG2 . ILE A 1  90 ? -15.265  -7.693   9.509 1.0 93.55  90 A 1
ATOM 1416 H HG21 . ILE A 1  90 ? -15.332  -8.136   8.515 1.0 93.55  90 A 1
ATOM 1417 H HG22 . ILE A 1  90 ? -14.307  -7.967   9.949 1.0 93.55  90 A 1
ATOM 1418 H HG23 . ILE A 1  90 ? -16.063  -8.134  10.106 1.0 93.55  90 A 1
ATOM 1419 C  CD1 . ILE A 1  90 ? -16.443  -6.079  11.837 1.0 93.55  90 A 1
ATOM 1420 H HD11 . ILE A 1  90 ? -16.244  -7.116  12.108 1.0 93.55  90 A 1
ATOM 1421 H HD12 . ILE A 1  90 ? -17.428  -5.999  11.376 1.0 93.55  90 A 1
ATOM 1422 H HD13 . ILE A 1  90 ? -16.429  -5.482  12.749 1.0 93.55  90 A 1
ATOM 1423 N    N . LYS A 1  91 ? -15.282  -5.601   6.264 1.0 93.92  91 A 1
ATOM 1424 H    H . LYS A 1  91 ? -15.876  -4.849   6.582 1.0 93.92  91 A 1
ATOM 1425 C   CA . LYS A 1  91 ? -15.399  -6.093   4.883 1.0 93.92  91 A 1
ATOM 1426 H   HA . LYS A 1  91 ? -15.577  -7.167   4.947 1.0 93.92  91 A 1
ATOM 1427 C    C . LYS A 1  91 ? -14.093  -5.934   4.101 1.0 93.92  91 A 1
ATOM 1428 C   CB . LYS A 1  91 ? -16.584  -5.425   4.167 1.0 93.92  91 A 1
ATOM 1429 H  HB2 . LYS A 1  91 ? -17.483  -5.566   4.767 1.0 93.92  91 A 1
ATOM 1430 H  HB3 . LYS A 1  91 ? -16.396  -4.354   4.089 1.0 93.92  91 A 1
ATOM 1431 O    O . LYS A 1  91 ? -13.729  -6.842   3.363 1.0 93.92  91 A 1
ATOM 1432 C   CG . LYS A 1  91 ? -16.848  -5.981   2.753 1.0 93.92  91 A 1
ATOM 1433 H  HG2 . LYS A 1  91 ? -15.994  -5.770   2.110 1.0 93.92  91 A 1
ATOM 1434 H  HG3 . LYS A 1  91 ? -17.711  -5.458   2.341 1.0 93.92  91 A 1
ATOM 1435 C   CD . LYS A 1  91 ? -17.133  -7.493   2.742 1.0 93.92  91 A 1
ATOM 1436 H  HD2 . LYS A 1  91 ? -17.956  -7.709   3.424 1.0 93.92  91 A 1
ATOM 1437 H  HD3 . LYS A 1  91 ? -16.248  -8.042   3.063 1.0 93.92  91 A 1
ATOM 1438 C   CE . LYS A 1  91 ? -17.499  -7.953   1.331 1.0 93.92  91 A 1
ATOM 1439 H  HE2 . LYS A 1  91 ? -16.650  -7.772   0.672 1.0 93.92  91 A 1
ATOM 1440 H  HE3 . LYS A 1  91 ? -18.341  -7.365   0.965 1.0 93.92  91 A 1
ATOM 1441 N   NZ . LYS A 1  91 ? -17.837  -9.391   1.296 1.0 93.92  91 A 1
ATOM 1442 H  HZ1 . LYS A 1  91 ? -17.963  -9.689   0.339 1.0 93.92  91 A 1
ATOM 1443 H  HZ2 . LYS A 1  91 ? -18.630  -9.665   1.857 1.0 93.92  91 A 1
ATOM 1444 H  HZ3 . LYS A 1  91 ? -17.043  -9.980   1.503 1.0 93.92  91 A 1
ATOM 1445 N    N . SER A 1  92 ? -13.360  -4.834   4.291 1.0  94.0  92 A 1
ATOM 1446 H    H . SER A 1  92 ? -13.682  -4.142   4.952 1.0  94.0  92 A 1
ATOM 1447 C   CA . SER A 1  92 ? -12.046  -4.674   3.657 1.0  94.0  92 A 1
ATOM 1448 H   HA . SER A 1  92 ? -12.164  -4.891   2.595 1.0  94.0  92 A 1
ATOM 1449 C    C . SER A 1  92 ? -11.004  -5.669   4.186 1.0  94.0  92 A 1
ATOM 1450 C   CB . SER A 1  92 ? -11.556  -3.228   3.763 1.0  94.0  92 A 1
ATOM 1451 H  HB2 . SER A 1  92 ? -10.721  -3.106   3.073 1.0  94.0  92 A 1
ATOM 1452 H  HB3 . SER A 1  92 ? -12.356  -2.554   3.453 1.0  94.0  92 A 1
ATOM 1453 O    O . SER A 1  92 ? -10.177  -6.139   3.409 1.0  94.0  92 A 1
ATOM 1454 O   OG . SER A 1  92 ? -11.109  -2.865   5.054 1.0  94.0  92 A 1
ATOM 1455 H   HG . SER A 1  92 ? -11.709  -3.183   5.732 1.0  94.0  92 A 1
ATOM 1456 N    N . PHE A 1  93 ? -11.084  -6.045   5.467 1.0 93.65  93 A 1
ATOM 1457 H    H . PHE A 1  93 ? -11.811  -5.646   6.044 1.0 93.65  93 A 1
ATOM 1458 C   CA . PHE A 1  93 ? -10.206  -7.032   6.103 1.0 93.65  93 A 1
ATOM 1459 H   HA . PHE A 1  93 ?  -9.183  -6.853   5.772 1.0 93.65  93 A 1
ATOM 1460 C    C . PHE A 1  93 ? -10.550  -8.485   5.732 1.0 93.65  93 A 1
ATOM 1461 C   CB . PHE A 1  93 ? -10.256  -6.811   7.619 1.0 93.65  93 A 1
ATOM 1462 H  HB2 . PHE A 1  93 ? -11.267  -7.004   7.978 1.0 93.65  93 A 1
ATOM 1463 H  HB3 . PHE A 1  93 ? -10.031  -5.764   7.822 1.0 93.65  93 A 1
ATOM 1464 O    O . PHE A 1  93 ?  -9.654  -9.313   5.629 1.0 93.65  93 A 1
ATOM 1465 C   CG . PHE A 1  93 ?  -9.282  -7.659   8.410 1.0 93.65  93 A 1
ATOM 1466 C  CD1 . PHE A 1  93 ?  -9.746  -8.719   9.213 1.0 93.65  93 A 1
ATOM 1467 H  HD1 . PHE A 1  93 ? -10.801  -8.948   9.256 1.0 93.65  93 A 1
ATOM 1468 C  CD2 . PHE A 1  93 ?  -7.907  -7.361   8.374 1.0 93.65  93 A 1
ATOM 1469 H  HD2 . PHE A 1  93 ?  -7.543  -6.550   7.761 1.0 93.65  93 A 1
ATOM 1470 C  CE1 . PHE A 1  93 ?  -8.842  -9.450  10.006 1.0 93.65  93 A 1
ATOM 1471 H  HE1 . PHE A 1  93 ?  -9.207 -10.220  10.670 1.0 93.65  93 A 1
ATOM 1472 C  CE2 . PHE A 1  93 ?  -7.004  -8.100   9.156 1.0 93.65  93 A 1
ATOM 1473 H  HE2 . PHE A 1  93 ?  -5.952  -7.858   9.138 1.0 93.65  93 A 1
ATOM 1474 C   CZ . PHE A 1  93 ?  -7.472  -9.136   9.982 1.0 93.65  93 A 1
ATOM 1475 H   HZ . PHE A 1  93 ?  -6.781  -9.678  10.611 1.0 93.65  93 A 1
ATOM 1476 N    N . GLU A 1  94 ? -11.810  -8.813   5.442 1.0 92.94  94 A 1
ATOM 1477 H    H . GLU A 1  94 ? -12.545  -8.162   5.679 1.0 92.94  94 A 1
ATOM 1478 C   CA . GLU A 1  94 ? -12.154 -10.126   4.875 1.0 92.94  94 A 1
ATOM 1479 H   HA . GLU A 1  94 ? -11.568 -10.894   5.378 1.0 92.94  94 A 1
ATOM 1480 C    C . GLU A 1  94 ? -11.762 -10.223   3.395 1.0 92.94  94 A 1
ATOM 1481 C   CB . GLU A 1  94 ? -13.643 -10.449   5.087 1.0 92.94  94 A 1
ATOM 1482 H  HB2 . GLU A 1  94 ? -13.861 -11.396   4.593 1.0 92.94  94 A 1
ATOM 1483 H  HB3 . GLU A 1  94 ? -14.254  -9.679   4.617 1.0 92.94  94 A 1
ATOM 1484 O    O . GLU A 1  94 ? -11.132 -11.198   2.979 1.0 92.94  94 A 1
ATOM 1485 C   CG . GLU A 1  94 ? -14.046 -10.573   6.567 1.0 92.94  94 A 1
ATOM 1486 H  HG2 . GLU A 1  94 ? -15.050 -10.995   6.623 1.0 92.94  94 A 1
ATOM 1487 H  HG3 . GLU A 1  94 ? -14.086  -9.576   7.004 1.0 92.94  94 A 1
ATOM 1488 C   CD . GLU A 1  94 ? -13.073 -11.447   7.368 1.0 92.94  94 A 1
ATOM 1489 O  OE1 . GLU A 1  94 ? -12.524 -10.974   8.388 1.0 92.94  94 A 1
ATOM 1490 O  OE2 . GLU A 1  94 ? -12.742 -12.572   6.928 1.0 92.94  94 A 1
ATOM 1491 N    N . VAL A 1  95 ? -12.036  -9.183   2.597 1.0 92.98  95 A 1
ATOM 1492 H    H . VAL A 1  95 ? -12.542  -8.397   2.980 1.0 92.98  95 A 1
ATOM 1493 C   CA . VAL A 1  95 ? -11.664  -9.169   1.173 1.0 92.98  95 A 1
ATOM 1494 H   HA . VAL A 1  95 ? -12.059 -10.077   0.717 1.0 92.98  95 A 1
ATOM 1495 C    C . VAL A 1  95 ? -10.141  -9.221   0.989 1.0 92.98  95 A 1
ATOM 1496 C   CB . VAL A 1  95 ? -12.290  -7.971   0.430 1.0 92.98  95 A 1
ATOM 1497 H   HB . VAL A 1  95 ? -11.995  -7.046   0.925 1.0 92.98  95 A 1
ATOM 1498 O    O . VAL A 1  95 ?  -9.679  -9.868   0.048 1.0 92.98  95 A 1
ATOM 1499 C  CG1 . VAL A 1  95 ? -11.834  -7.919  -1.034 1.0 92.98  95 A 1
ATOM 1500 H HG11 . VAL A 1  95 ? -10.779  -7.651  -1.082 1.0 92.98  95 A 1
ATOM 1501 H HG12 . VAL A 1  95 ? -12.396  -7.168  -1.587 1.0 92.98  95 A 1
ATOM 1502 H HG13 . VAL A 1  95 ? -11.982  -8.889  -1.510 1.0 92.98  95 A 1
ATOM 1503 C  CG2 . VAL A 1  95 ? -13.824  -8.055   0.403 1.0 92.98  95 A 1
ATOM 1504 H HG21 . VAL A 1  95 ? -14.221  -8.238   1.402 1.0 92.98  95 A 1
ATOM 1505 H HG22 . VAL A 1  95 ? -14.237  -7.121   0.022 1.0 92.98  95 A 1
ATOM 1506 H HG23 . VAL A 1  95 ? -14.142  -8.878  -0.238 1.0 92.98  95 A 1
ATOM 1507 N    N . ILE A 1  96 ?  -9.337  -8.634   1.889 1.0 92.85  96 A 1
ATOM 1508 H    H . ILE A 1  96 ?  -9.744  -8.089   2.636 1.0 92.85  96 A 1
ATOM 1509 C   CA . ILE A 1  96 ?  -7.870  -8.684   1.760 1.0 92.85  96 A 1
ATOM 1510 H   HA . ILE A 1  96 ?  -7.673  -8.366   0.736 1.0 92.85  96 A 1
ATOM 1511 C    C . ILE A 1  96 ?  -7.307 -10.114   1.861 1.0 92.85  96 A 1
ATOM 1512 C   CB . ILE A 1  96 ?  -7.174  -7.657   2.691 1.0 92.85  96 A 1
ATOM 1513 H   HB . ILE A 1  96 ?  -7.843  -6.804   2.811 1.0 92.85  96 A 1
ATOM 1514 O    O . ILE A 1  96 ?  -6.292 -10.414   1.236 1.0 92.85  96 A 1
ATOM 1515 C  CG1 . ILE A 1  96 ?  -5.863  -7.105   2.101 1.0 92.85  96 A 1
ATOM 1516 H HG12 . ILE A 1  96 ?  -5.181  -7.932   1.907 1.0 92.85  96 A 1
ATOM 1517 H HG13 . ILE A 1  96 ?  -5.402  -6.440   2.831 1.0 92.85  96 A 1
ATOM 1518 C  CG2 . ILE A 1  96 ?  -6.857  -8.192   4.094 1.0 92.85  96 A 1
ATOM 1519 H HG21 . ILE A 1  96 ?  -5.956  -8.805   4.083 1.0 92.85  96 A 1
ATOM 1520 H HG22 . ILE A 1  96 ?  -7.685  -8.801   4.459 1.0 92.85  96 A 1
ATOM 1521 H HG23 . ILE A 1  96 ?  -6.703  -7.361   4.782 1.0 92.85  96 A 1
ATOM 1522 C  CD1 . ILE A 1  96 ?  -6.074  -6.302   0.812 1.0 92.85  96 A 1
ATOM 1523 H HD11 . ILE A 1  96 ?  -6.890  -5.594   0.952 1.0 92.85  96 A 1
ATOM 1524 H HD12 . ILE A 1  96 ?  -6.300  -6.967  -0.022 1.0 92.85  96 A 1
ATOM 1525 H HD13 . ILE A 1  96 ?  -5.166  -5.752   0.564 1.0 92.85  96 A 1
ATOM 1526 N    N . LYS A 1  97 ?  -8.011 -11.031   2.544 1.0 93.29  97 A 1
ATOM 1527 H    H . LYS A 1  97 ?  -8.860 -10.726   2.999 1.0 93.29  97 A 1
ATOM 1528 C   CA . LYS A 1  97 ?  -7.670 -12.465   2.607 1.0 93.29  97 A 1
ATOM 1529 H   HA . LYS A 1  97 ?  -6.602 -12.564   2.800 1.0 93.29  97 A 1
ATOM 1530 C    C . LYS A 1  97 ?  -7.922 -13.167   1.271 1.0 93.29  97 A 1
ATOM 1531 C   CB . LYS A 1  97 ?  -8.463 -13.159   3.735 1.0 93.29  97 A 1
ATOM 1532 H  HB2 . LYS A 1  97 ?  -8.139 -14.197   3.809 1.0 93.29  97 A 1
ATOM 1533 H  HB3 . LYS A 1  97 ?  -9.520 -13.160   3.469 1.0 93.29  97 A 1
ATOM 1534 O    O . LYS A 1  97 ?  -7.095 -13.955   0.820 1.0 93.29  97 A 1
ATOM 1535 C   CG . LYS A 1  97 ?  -8.300 -12.493   5.113 1.0 93.29  97 A 1
ATOM 1536 H  HG2 . LYS A 1  97 ?  -7.277 -12.633   5.464 1.0 93.29  97 A 1
ATOM 1537 H  HG3 . LYS A 1  97 ?  -8.485 -11.423   5.020 1.0 93.29  97 A 1
ATOM 1538 C   CD . LYS A 1  97 ?  -9.278 -13.059   6.149 1.0 93.29  97 A 1
ATOM 1539 H  HD2 . LYS A 1  97 ? -10.277 -13.084   5.713 1.0 93.29  97 A 1
ATOM 1540 H  HD3 . LYS A 1  97 ?  -8.983 -14.072   6.423 1.0 93.29  97 A 1
ATOM 1541 C   CE . LYS A 1  97 ?  -9.311 -12.157   7.389 1.0 93.29  97 A 1
ATOM 1542 H  HE2 . LYS A 1  97 ?  -8.344 -12.167   7.893 1.0 93.29  97 A 1
ATOM 1543 H  HE3 . LYS A 1  97 ?  -9.501 -11.137   7.056 1.0 93.29  97 A 1
ATOM 1544 N   NZ . LYS A 1  97 ? -10.396 -12.559   8.310 1.0 93.29  97 A 1
ATOM 1545 H  HZ1 . LYS A 1  97 ? -11.232 -12.769   7.783 1.0 93.29  97 A 1
ATOM 1546 H  HZ2 . LYS A 1  97 ? -10.173 -13.337   8.914 1.0 93.29  97 A 1
ATOM 1547 H  HZ3 . LYS A 1  97 ? -10.747 -11.771   8.835 1.0 93.29  97 A 1
ATOM 1548 N    N . VAL A 1  98 ?  -9.034 -12.837   0.611 1.0 92.14  98 A 1
ATOM 1549 H    H . VAL A 1  98 ?  -9.655 -12.174   1.053 1.0 92.14  98 A 1
ATOM 1550 C   CA . VAL A 1  98 ?  -9.388 -13.353  -0.725 1.0 92.14  98 A 1
ATOM 1551 H   HA . VAL A 1  98 ?  -9.271 -14.437  -0.722 1.0 92.14  98 A 1
ATOM 1552 C    C . VAL A 1  98 ?  -8.441 -12.802  -1.797 1.0 92.14  98 A 1
ATOM 1553 C   CB . VAL A 1  98 ? -10.861 -13.029  -1.055 1.0 92.14  98 A 1
ATOM 1554 H   HB . VAL A 1  98 ? -11.003 -11.948  -1.060 1.0 92.14  98 A 1
ATOM 1555 O    O . VAL A 1  98 ?  -8.009 -13.541  -2.679 1.0 92.14  98 A 1
ATOM 1556 C  CG1 . VAL A 1  98 ? -11.275 -13.571  -2.430 1.0 92.14  98 A 1
ATOM 1557 H HG11 . VAL A 1  98 ? -12.339 -13.397  -2.593 1.0 92.14  98 A 1
ATOM 1558 H HG12 . VAL A 1  98 ? -10.717 -13.059  -3.214 1.0 92.14  98 A 1
ATOM 1559 H HG13 . VAL A 1  98 ? -11.076 -14.641  -2.483 1.0 92.14  98 A 1
ATOM 1560 C  CG2 . VAL A 1  98 ? -11.800 -13.636  -0.003 1.0 92.14  98 A 1
ATOM 1561 H HG21 . VAL A 1  98 ? -12.838 -13.442  -0.270 1.0 92.14  98 A 1
ATOM 1562 H HG22 . VAL A 1  98 ? -11.646 -14.713   0.062 1.0 92.14  98 A 1
ATOM 1563 H HG23 . VAL A 1  98 ? -11.622 -13.188   0.974 1.0 92.14  98 A 1
ATOM 1564 N    N . ILE A 1  99 ?  -8.067 -11.524  -1.687 1.0 90.76  99 A 1
ATOM 1565 H    H . ILE A 1  99 ?  -8.504 -10.974  -0.961 1.0 90.76  99 A 1
ATOM 1566 C   CA . ILE A 1  99 ?  -7.033 -10.875  -2.507 1.0 90.76  99 A 1
ATOM 1567 H   HA . ILE A 1  99 ?  -7.303 -10.971  -3.558 1.0 90.76  99 A 1
ATOM 1568 C    C . ILE A 1  99 ?  -5.682 -11.583  -2.345 1.0 90.76  99 A 1
ATOM 1569 C   CB . ILE A 1  99 ?  -6.977  -9.369  -2.146 1.0 90.76  99 A 1
ATOM 1570 H   HB . ILE A 1  99 ?  -7.107  -9.291  -1.067 1.0 90.76  99 A 1
ATOM 1571 O    O . ILE A 1  99 ?  -5.050 -11.900  -3.348 1.0 90.76  99 A 1
ATOM 1572 C  CG1 . ILE A 1  99 ?  -8.179  -8.654  -2.810 1.0 90.76  99 A 1
ATOM 1573 H HG12 . ILE A 1  99 ?  -9.096  -9.181  -2.544 1.0 90.76  99 A 1
ATOM 1574 H HG13 . ILE A 1  99 ?  -8.084  -8.691  -3.895 1.0 90.76  99 A 1
ATOM 1575 C  CG2 . ILE A 1  99 ?  -5.620  -8.699  -2.448 1.0 90.76  99 A 1
ATOM 1576 H HG21 . ILE A 1  99 ?  -5.664  -7.626  -2.257 1.0 90.76  99 A 1
ATOM 1577 H HG22 . ILE A 1  99 ?  -4.855  -9.114  -1.792 1.0 90.76  99 A 1
ATOM 1578 H HG23 . ILE A 1  99 ?  -5.309  -8.860  -3.480 1.0 90.76  99 A 1
ATOM 1579 C  CD1 . ILE A 1  99 ?  -8.358  -7.192  -2.392 1.0 90.76  99 A 1
ATOM 1580 H HD11 . ILE A 1  99 ?  -7.563  -6.581  -2.820 1.0 90.76  99 A 1
ATOM 1581 H HD12 . ILE A 1  99 ?  -9.314  -6.825  -2.766 1.0 90.76  99 A 1
ATOM 1582 H HD13 . ILE A 1  99 ?  -8.352  -7.108  -1.305 1.0 90.76  99 A 1
ATOM 1583 N    N . HIS A 1 100 ?  -5.263 -11.888  -1.112 1.0 91.12 100 A 1
ATOM 1584 H    H . HIS A 1 100 ?  -5.795 -11.560  -0.317 1.0 91.12 100 A 1
ATOM 1585 C   CA . HIS A 1 100 ?  -4.012 -12.604  -0.853 1.0 91.12 100 A 1
ATOM 1586 H   HA . HIS A 1 100 ?  -3.199 -12.055  -1.327 1.0 91.12 100 A 1
ATOM 1587 C    C . HIS A 1 100 ?  -4.006 -14.020  -1.450 1.0 91.12 100 A 1
ATOM 1588 C   CB . HIS A 1 100 ?  -3.749 -12.634   0.655 1.0 91.12 100 A 1
ATOM 1589 H  HB2 . HIS A 1 100 ?  -3.702 -11.610   1.027 1.0 91.12 100 A 1
ATOM 1590 H  HB3 . HIS A 1 100 ?  -4.571 -13.139   1.162 1.0 91.12 100 A 1
ATOM 1591 O    O . HIS A 1 100 ?  -3.041 -14.385  -2.116 1.0 91.12 100 A 1
ATOM 1592 C   CG . HIS A 1 100 ?  -2.460 -13.328   1.008 1.0 91.12 100 A 1
ATOM 1593 C  CD2 . HIS A 1 100 ?  -1.197 -12.902   0.703 1.0 91.12 100 A 1
ATOM 1594 H  HD2 . HIS A 1 100 ?  -0.946 -12.005   0.157 1.0 91.12 100 A 1
ATOM 1595 N  ND1 . HIS A 1 100 ?  -2.330 -14.513   1.692 1.0 91.12 100 A 1
ATOM 1596 H  HD1 . HIS A 1 100 ?  -3.076 -15.045   2.116 1.0 91.12 100 A 1
ATOM 1597 C  CE1 . HIS A 1 100 ?  -1.019 -14.777   1.816 1.0 91.12 100 A 1
ATOM 1598 H  HE1 . HIS A 1 100 ?  -0.603 -15.619   2.349 1.0 91.12 100 A 1
ATOM 1599 N  NE2 . HIS A 1 100 ?  -0.287 -13.825   1.221 1.0 91.12 100 A 1
ATOM 1600 N    N . GLY A 1 101 ?  -5.089 -14.792  -1.288 1.0  90.2 101 A 1
ATOM 1601 H    H . GLY A 1 101 ?  -5.844 -14.449  -0.711 1.0  90.2 101 A 1
ATOM 1602 C   CA . GLY A 1 101 ?  -5.211 -16.124  -1.896 1.0  90.2 101 A 1
ATOM 1603 H  HA2 . GLY A 1 101 ?  -6.189 -16.543  -1.659 1.0  90.2 101 A 1
ATOM 1604 H  HA3 . GLY A 1 101 ?  -4.440 -16.781  -1.494 1.0  90.2 101 A 1
ATOM 1605 C    C . GLY A 1 101 ?  -5.059 -16.085  -3.421 1.0  90.2 101 A 1
ATOM 1606 O    O . GLY A 1 101 ?  -4.152 -16.708  -3.966 1.0  90.2 101 A 1
ATOM 1607 N    N . LYS A 1 102 ?  -5.861 -15.248  -4.095 1.0 90.33 102 A 1
ATOM 1608 H    H . LYS A 1 102 ?  -6.549 -14.727  -3.571 1.0 90.33 102 A 1
ATOM 1609 C   CA . LYS A 1 102 ?  -5.787 -15.045  -5.555 1.0 90.33 102 A 1
ATOM 1610 H   HA . LYS A 1 102 ?  -5.972 -15.994  -6.058 1.0 90.33 102 A 1
ATOM 1611 C    C . LYS A 1 102 ?  -4.411 -14.560  -6.027 1.0 90.33 102 A 1
ATOM 1612 C   CB . LYS A 1 102 ?  -6.831 -14.006  -5.979 1.0 90.33 102 A 1
ATOM 1613 H  HB2 . LYS A 1 102 ?  -6.634 -13.721  -7.012 1.0 90.33 102 A 1
ATOM 1614 H  HB3 . LYS A 1 102 ?  -6.706 -13.118  -5.359 1.0 90.33 102 A 1
ATOM 1615 O    O . LYS A 1 102 ?  -3.984 -14.900  -7.128 1.0 90.33 102 A 1
ATOM 1616 C   CG . LYS A 1 102 ?  -8.285 -14.494  -5.891 1.0 90.33 102 A 1
ATOM 1617 H  HG2 . LYS A 1 102 ?  -8.452 -15.276  -6.633 1.0 90.33 102 A 1
ATOM 1618 H  HG3 . LYS A 1 102 ?  -8.501 -14.887  -4.898 1.0 90.33 102 A 1
ATOM 1619 C   CD . LYS A 1 102 ?  -9.191 -13.292  -6.180 1.0 90.33 102 A 1
ATOM 1620 H  HD2 . LYS A 1 102 ?  -8.906 -12.866  -7.142 1.0 90.33 102 A 1
ATOM 1621 H  HD3 . LYS A 1 102 ?  -9.035 -12.550  -5.397 1.0 90.33 102 A 1
ATOM 1622 C   CE . LYS A 1 102 ? -10.673 -13.644  -6.233 1.0 90.33 102 A 1
ATOM 1623 H  HE2 . LYS A 1 102 ? -10.828 -14.419  -6.983 1.0 90.33 102 A 1
ATOM 1624 H  HE3 . LYS A 1 102 ? -10.978 -14.045  -5.266 1.0 90.33 102 A 1
ATOM 1625 N   NZ . LYS A 1 102 ? -11.475 -12.442  -6.566 1.0 90.33 102 A 1
ATOM 1626 H  HZ1 . LYS A 1 102 ? -11.252 -12.070  -7.478 1.0 90.33 102 A 1
ATOM 1627 H  HZ2 . LYS A 1 102 ? -12.460 -12.664  -6.535 1.0 90.33 102 A 1
ATOM 1628 H  HZ3 . LYS A 1 102 ? -11.338 -11.696  -5.899 1.0 90.33 102 A 1
ATOM 1629 N    N . LEU A 1 103 ?  -3.724 -13.751  -5.217 1.0 88.54 103 A 1
ATOM 1630 H    H . LEU A 1 103 ?  -4.155 -13.457  -4.352 1.0 88.54 103 A 1
ATOM 1631 C   CA . LEU A 1 103 ?  -2.376 -13.280  -5.518 1.0 88.54 103 A 1
ATOM 1632 H   HA . LEU A 1 103 ?  -2.378 -12.889  -6.535 1.0 88.54 103 A 1
ATOM 1633 C    C . LEU A 1 103 ?  -1.359 -14.428  -5.474 1.0 88.54 103 A 1
ATOM 1634 C   CB . LEU A 1 103 ?  -2.014 -12.141  -4.549 1.0 88.54 103 A 1
ATOM 1635 H  HB2 . LEU A 1 103 ?  -2.742 -11.337  -4.661 1.0 88.54 103 A 1
ATOM 1636 H  HB3 . LEU A 1 103 ?  -2.077 -12.515  -3.527 1.0 88.54 103 A 1
ATOM 1637 O    O . LEU A 1 103 ?  -0.551 -14.541  -6.393 1.0 88.54 103 A 1
ATOM 1638 C   CG . LEU A 1 103 ?  -0.605 -11.571  -4.765 1.0 88.54 103 A 1
ATOM 1639 H   HG . LEU A 1 103 ?   0.138 -12.362  -4.664 1.0 88.54 103 A 1
ATOM 1640 C  CD1 . LEU A 1 103 ?  -0.470 -10.923  -6.141 1.0 88.54 103 A 1
ATOM 1641 H HD11 . LEU A 1 103 ?  -0.570 -11.673  -6.926 1.0 88.54 103 A 1
ATOM 1642 H HD12 . LEU A 1 103 ?   0.524 -10.484  -6.221 1.0 88.54 103 A 1
ATOM 1643 H HD13 . LEU A 1 103 ?  -1.224 -10.146  -6.274 1.0 88.54 103 A 1
ATOM 1644 C  CD2 . LEU A 1 103 ?  -0.313 -10.515  -3.701 1.0 88.54 103 A 1
ATOM 1645 H HD21 . LEU A 1 103 ?  -0.983  -9.665  -3.833 1.0 88.54 103 A 1
ATOM 1646 H HD22 . LEU A 1 103 ?  -0.454 -10.944  -2.708 1.0 88.54 103 A 1
ATOM 1647 H HD23 . LEU A 1 103 ?   0.721 -10.185  -3.794 1.0 88.54 103 A 1
ATOM 1648 N    N . LEU A 1 104 ?  -1.422 -15.298  -4.460 1.0 89.15 104 A 1
ATOM 1649 H    H . LEU A 1 104 ?  -2.125 -15.162  -3.747 1.0 89.15 104 A 1
ATOM 1650 C   CA . LEU A 1 104 ?  -0.583 -16.497  -4.393 1.0 89.15 104 A 1
ATOM 1651 H   HA . LEU A 1 104 ?   0.461 -16.202  -4.498 1.0 89.15 104 A 1
ATOM 1652 C    C . LEU A 1 104 ?  -0.870 -17.458  -5.556 1.0 89.15 104 A 1
ATOM 1653 C   CB . LEU A 1 104 ?  -0.768 -17.210  -3.041 1.0 89.15 104 A 1
ATOM 1654 H  HB2 . LEU A 1 104 ?  -1.827 -17.428  -2.903 1.0 89.15 104 A 1
ATOM 1655 H  HB3 . LEU A 1 104 ?  -0.244 -18.165  -3.096 1.0 89.15 104 A 1
ATOM 1656 O    O . LEU A 1 104 ?   0.075 -17.982  -6.141 1.0 89.15 104 A 1
ATOM 1657 C   CG . LEU A 1 104 ?  -0.251 -16.453  -1.803 1.0 89.15 104 A 1
ATOM 1658 H   HG . LEU A 1 104 ?  -0.791 -15.513  -1.686 1.0 89.15 104 A 1
ATOM 1659 C  CD1 . LEU A 1 104 ?  -0.499 -17.321  -0.568 1.0 89.15 104 A 1
ATOM 1660 H HD11 . LEU A 1 104 ?  -0.091 -16.826   0.314 1.0 89.15 104 A 1
ATOM 1661 H HD12 . LEU A 1 104 ?  -1.572 -17.461  -0.436 1.0 89.15 104 A 1
ATOM 1662 H HD13 . LEU A 1 104 ?  -0.015 -18.290  -0.687 1.0 89.15 104 A 1
ATOM 1663 C  CD2 . LEU A 1 104 ?   1.247 -16.142  -1.871 1.0 89.15 104 A 1
ATOM 1664 H HD21 . LEU A 1 104 ?   1.564 -15.678  -0.937 1.0 89.15 104 A 1
ATOM 1665 H HD22 . LEU A 1 104 ?   1.443 -15.437  -2.678 1.0 89.15 104 A 1
ATOM 1666 H HD23 . LEU A 1 104 ?   1.814 -17.058  -2.038 1.0 89.15 104 A 1
ATOM 1667 N    N . ASP A 1 105 ?  -2.133 -17.628  -5.955 1.0 88.26 105 A 1
ATOM 1668 H    H . ASP A 1 105 ?  -2.875 -17.251  -5.382 1.0 88.26 105 A 1
ATOM 1669 C   CA . ASP A 1 105 ?  -2.497 -18.434  -7.129 1.0 88.26 105 A 1
ATOM 1670 H   HA . ASP A 1 105 ?  -2.102 -19.442  -7.001 1.0 88.26 105 A 1
ATOM 1671 C    C . ASP A 1 105 ?  -1.901 -17.866  -8.435 1.0 88.26 105 A 1
ATOM 1672 C   CB . ASP A 1 105 ?  -4.027 -18.531  -7.260 1.0 88.26 105 A 1
ATOM 1673 H  HB2 . ASP A 1 105 ?  -4.446 -17.525  -7.294 1.0 88.26 105 A 1
ATOM 1674 H  HB3 . ASP A 1 105 ?  -4.260 -19.013  -8.210 1.0 88.26 105 A 1
ATOM 1675 O    O . ASP A 1 105 ?  -1.421 -18.623  -9.280 1.0 88.26 105 A 1
ATOM 1676 C   CG . ASP A 1 105 ?  -4.717 -19.335  -6.152 1.0 88.26 105 A 1
ATOM 1677 O  OD1 . ASP A 1 105 ?  -5.851 -18.940  -5.790 1.0 88.26 105 A 1
ATOM 1678 O  OD2 . ASP A 1 105 ?  -4.148 -20.367  -5.729 1.0 88.26 105 A 1
ATOM 1679 N    N . MET A 1 106 ?  -1.893 -16.535  -8.604 1.0 84.11 106 A 1
ATOM 1680 H    H . MET A 1 106 ?  -2.336 -15.970  -7.894 1.0 84.11 106 A 1
ATOM 1681 C   CA . MET A 1 106 ?  -1.389 -15.875  -9.821 1.0 84.11 106 A 1
ATOM 1682 H   HA . MET A 1 106 ?  -1.679 -16.495 -10.669 1.0 84.11 106 A 1
ATOM 1683 C    C . MET A 1 106 ?   0.145 -15.758  -9.872 1.0 84.11 106 A 1
ATOM 1684 C   CB . MET A 1 106 ?  -2.077 -14.507  -9.986 1.0 84.11 106 A 1
ATOM 1685 H  HB2 . MET A 1 106 ?  -3.147 -14.635  -9.826 1.0 84.11 106 A 1
ATOM 1686 H  HB3 . MET A 1 106 ?  -1.696 -13.802  -9.247 1.0 84.11 106 A 1
ATOM 1687 O    O . MET A 1 106 ?   0.730 -15.807 -10.953 1.0 84.11 106 A 1
ATOM 1688 C   CG . MET A 1 106 ?  -1.874 -13.944 -11.401 1.0 84.11 106 A 1
ATOM 1689 H  HG2 . MET A 1 106 ?  -0.843 -13.610 -11.515 1.0 84.11 106 A 1
ATOM 1690 H  HG3 . MET A 1 106 ?  -2.038 -14.757 -12.108 1.0 84.11 106 A 1
ATOM 1691 S   SD . MET A 1 106 ?  -3.001 -12.598 -11.872 1.0 84.11 106 A 1
ATOM 1692 C   CE . MET A 1 106 ?  -2.059 -11.152 -11.324 1.0 84.11 106 A 1
ATOM 1693 H  HE1 . MET A 1 106 ?  -1.172 -11.050 -11.948 1.0 84.11 106 A 1
ATOM 1694 H  HE2 . MET A 1 106 ?  -2.662 -10.251 -11.432 1.0 84.11 106 A 1
ATOM 1695 H  HE3 . MET A 1 106 ?  -1.766 -11.274 -10.281 1.0 84.11 106 A 1
ATOM 1696 N    N . VAL A 1 107 ?   0.803 -15.629  -8.716 1.0 84.27 107 A 1
ATOM 1697 H    H . VAL A 1 107 ?   0.248 -15.541  -7.877 1.0 84.27 107 A 1
ATOM 1698 C   CA . VAL A 1 107 ?   2.272 -15.572  -8.576 1.0 84.27 107 A 1
ATOM 1699 H   HA . VAL A 1 107 ?   2.695 -15.085  -9.455 1.0 84.27 107 A 1
ATOM 1700 C    C . VAL A 1 107 ?   2.897 -16.979  -8.508 1.0 84.27 107 A 1
ATOM 1701 C   CB . VAL A 1 107 ?   2.614 -14.711  -7.341 1.0 84.27 107 A 1
ATOM 1702 H   HB . VAL A 1 107 ?   2.063 -15.087  -6.479 1.0 84.27 107 A 1
ATOM 1703 O    O . VAL A 1 107 ?   4.054 -17.190  -8.893 1.0 84.27 107 A 1
ATOM 1704 C  CG1 . VAL A 1 107 ?   4.098 -14.730  -6.987 1.0 84.27 107 A 1
ATOM 1705 H HG11 . VAL A 1 107 ?   4.688 -14.412  -7.847 1.0 84.27 107 A 1
ATOM 1706 H HG12 . VAL A 1 107 ?   4.388 -15.740  -6.697 1.0 84.27 107 A 1
ATOM 1707 H HG13 . VAL A 1 107 ?   4.291 -14.074  -6.138 1.0 84.27 107 A 1
ATOM 1708 C  CG2 . VAL A 1 107 ?   2.239 -13.240  -7.579 1.0 84.27 107 A 1
ATOM 1709 H HG21 . VAL A 1 107 ?   1.178 -13.157  -7.818 1.0 84.27 107 A 1
ATOM 1710 H HG22 . VAL A 1 107 ?   2.429 -12.660  -6.675 1.0 84.27 107 A 1
ATOM 1711 H HG23 . VAL A 1 107 ?   2.817 -12.837  -8.410 1.0 84.27 107 A 1
ATOM 1712 N    N . GLY A 1 108 ?   2.135 -17.973  -8.051 1.0 79.57 108 A 1
ATOM 1713 H    H . GLY A 1 108 ?   1.223 -17.744  -7.681 1.0 79.57 108 A 1
ATOM 1714 C   CA . GLY A 1 108 ?   2.540 -19.370  -7.968 1.0 79.57 108 A 1
ATOM 1715 H  HA2 . GLY A 1 108 ?   2.813 -19.720  -8.963 1.0 79.57 108 A 1
ATOM 1716 H  HA3 . GLY A 1 108 ?   1.689 -19.955  -7.619 1.0 79.57 108 A 1
ATOM 1717 C    C . GLY A 1 108 ?   3.701 -19.594  -6.997 1.0 79.57 108 A 1
ATOM 1718 O    O . GLY A 1 108 ?   3.583 -19.393  -5.793 1.0 79.57 108 A 1
ATOM 1719 N    N . LYS A 1 109 ?   4.839 -20.073  -7.518 1.0 75.35 109 A 1
ATOM 1720 H    H . LYS A 1 109 ?   4.888 -20.139  -8.525 1.0 75.35 109 A 1
ATOM 1721 C   CA . LYS A 1 109 ?   6.026 -20.424  -6.710 1.0 75.35 109 A 1
ATOM 1722 H   HA . LYS A 1 109 ?   5.704 -20.572  -5.679 1.0 75.35 109 A 1
ATOM 1723 C    C . LYS A 1 109 ?   7.074 -19.315  -6.603 1.0 75.35 109 A 1
ATOM 1724 C   CB . LYS A 1 109 ?   6.650 -21.739  -7.202 1.0 75.35 109 A 1
ATOM 1725 H  HB2 . LYS A 1 109 ?   6.860 -21.672  -8.269 1.0 75.35 109 A 1
ATOM 1726 H  HB3 . LYS A 1 109 ?   7.593 -21.899  -6.677 1.0 75.35 109 A 1
ATOM 1727 O    O . LYS A 1 109 ?   8.105 -19.533  -5.969 1.0 75.35 109 A 1
ATOM 1728 C   CG . LYS A 1 109 ?   5.740 -22.938  -6.916 1.0 75.35 109 A 1
ATOM 1729 H  HG2 . LYS A 1 109 ?   4.853 -22.886  -7.547 1.0 75.35 109 A 1
ATOM 1730 H  HG3 . LYS A 1 109 ?   5.433 -22.913  -5.870 1.0 75.35 109 A 1
ATOM 1731 C   CD . LYS A 1 109 ?   6.486 -24.250  -7.182 1.0 75.35 109 A 1
ATOM 1732 H  HD2 . LYS A 1 109 ?   7.384 -24.280  -6.565 1.0 75.35 109 A 1
ATOM 1733 H  HD3 . LYS A 1 109 ?   6.769 -24.298  -8.234 1.0 75.35 109 A 1
ATOM 1734 C   CE . LYS A 1 109 ?   5.576 -25.427  -6.826 1.0 75.35 109 A 1
ATOM 1735 H  HE2 . LYS A 1 109 ?   5.239 -25.303  -5.797 1.0 75.35 109 A 1
ATOM 1736 H  HE3 . LYS A 1 109 ?   4.695 -25.391  -7.466 1.0 75.35 109 A 1
ATOM 1737 N   NZ . LYS A 1 109 ?   6.278 -26.724  -6.981 1.0 75.35 109 A 1
ATOM 1738 H  HZ1 . LYS A 1 109 ?   5.659 -27.485  -6.740 1.0 75.35 109 A 1
ATOM 1739 H  HZ2 . LYS A 1 109 ?   7.084 -26.760  -6.373 1.0 75.35 109 A 1
ATOM 1740 H  HZ3 . LYS A 1 109 ?   6.584 -26.846  -7.936 1.0 75.35 109 A 1
ATOM 1741 N    N . VAL A 1 110 ?   6.859 -18.157  -7.228 1.0 78.18 110 A 1
ATOM 1742 H    H . VAL A 1 110 ?   5.964 -17.987  -7.664 1.0 78.18 110 A 1
ATOM 1743 C   CA . VAL A 1 110 ?   7.791 -17.033  -7.089 1.0 78.18 110 A 1
ATOM 1744 H   HA . VAL A 1 110 ?   8.811 -17.415  -7.149 1.0 78.18 110 A 1
ATOM 1745 C    C . VAL A 1 110 ?   7.588 -16.420  -5.705 1.0 78.18 110 A 1
ATOM 1746 C   CB . VAL A 1 110 ?   7.626 -15.988  -8.209 1.0 78.18 110 A 1
ATOM 1747 H   HB . VAL A 1 110 ?   6.669 -15.477  -8.100 1.0 78.18 110 A 1
ATOM 1748 O    O . VAL A 1 110 ?   6.514 -15.921  -5.394 1.0 78.18 110 A 1
ATOM 1749 C  CG1 . VAL A 1 110 ?   8.754 -14.950  -8.153 1.0 78.18 110 A 1
ATOM 1750 H HG11 . VAL A 1 110 ?   9.722 -15.430  -8.298 1.0 78.18 110 A 1
ATOM 1751 H HG12 . VAL A 1 110 ?   8.751 -14.441  -7.190 1.0 78.18 110 A 1
ATOM 1752 H HG13 . VAL A 1 110 ?   8.603 -14.201  -8.930 1.0 78.18 110 A 1
ATOM 1753 C  CG2 . VAL A 1 110 ?   7.674 -16.632  -9.602 1.0 78.18 110 A 1
ATOM 1754 H HG21 . VAL A 1 110 ?   6.814 -17.287  -9.740 1.0 78.18 110 A 1
ATOM 1755 H HG22 . VAL A 1 110 ?   8.595 -17.201  -9.726 1.0 78.18 110 A 1
ATOM 1756 H HG23 . VAL A 1 110 ?   7.623 -15.856 -10.366 1.0 78.18 110 A 1
ATOM 1757 N    N . GLN A 1 111 ?   8.615 -16.446  -4.859 1.0 77.43 111 A 1
ATOM 1758 H    H . GLN A 1 111 ?   9.485 -16.875  -5.144 1.0 77.43 111 A 1
ATOM 1759 C   CA . GLN A 1 111 ?   8.598 -15.621  -3.655 1.0 77.43 111 A 1
ATOM 1760 H   HA . GLN A 1 111 ?   7.656 -15.773  -3.129 1.0 77.43 111 A 1
ATOM 1761 C    C . GLN A 1 111 ?   8.672 -14.151  -4.093 1.0 77.43 111 A 1
ATOM 1762 C   CB . GLN A 1 111 ?   9.743 -16.014  -2.713 1.0 77.43 111 A 1
ATOM 1763 H  HB2 . GLN A 1 111 ?  10.675 -16.048  -3.277 1.0 77.43 111 A 1
ATOM 1764 H  HB3 . GLN A 1 111 ?   9.823 -15.260  -1.931 1.0 77.43 111 A 1
ATOM 1765 O    O . GLN A 1 111 ?   9.597 -13.758  -4.803 1.0 77.43 111 A 1
ATOM 1766 C   CG . GLN A 1 111 ?   9.524 -17.371  -2.031 1.0 77.43 111 A 1
ATOM 1767 H  HG2 . GLN A 1 111 ?   9.431 -18.153  -2.785 1.0 77.43 111 A 1
ATOM 1768 H  HG3 . GLN A 1 111 ?   8.596 -17.332  -1.461 1.0 77.43 111 A 1
ATOM 1769 C   CD . GLN A 1 111 ?  10.665 -17.743  -1.084 1.0 77.43 111 A 1
ATOM 1770 N  NE2 . GLN A 1 111 ?  10.472 -18.716  -0.221 1.0 77.43 111 A 1
ATOM 1771 H HE21 . GLN A 1 111 ?  11.246 -18.904   0.401 1.0 77.43 111 A 1
ATOM 1772 H HE22 . GLN A 1 111 ?   9.577 -19.178  -0.156 1.0 77.43 111 A 1
ATOM 1773 O  OE1 . GLN A 1 111 ?  11.752 -17.190  -1.096 1.0 77.43 111 A 1
ATOM 1774 N    N . ILE A 1 112 ?   7.679 -13.357  -3.701 1.0 85.68 112 A 1
ATOM 1775 H    H . ILE A 1 112 ?   6.928 -13.759  -3.157 1.0 85.68 112 A 1
ATOM 1776 C   CA . ILE A 1 112 ?   7.625 -11.906  -3.902 1.0 85.68 112 A 1
ATOM 1777 H   HA . ILE A 1 112 ?   8.615 -11.555  -4.193 1.0 85.68 112 A 1
ATOM 1778 C    C . ILE A 1 112 ?   7.259 -11.305  -2.538 1.0 85.68 112 A 1
ATOM 1779 C   CB . ILE A 1 112 ?   6.617 -11.528  -5.022 1.0 85.68 112 A 1
ATOM 1780 H   HB . ILE A 1 112 ?   5.623 -11.861  -4.725 1.0 85.68 112 A 1
ATOM 1781 O    O . ILE A 1 112 ?   6.381 -11.855  -1.870 1.0 85.68 112 A 1
ATOM 1782 C  CG1 . ILE A 1 112 ?   6.983 -12.227  -6.354 1.0 85.68 112 A 1
ATOM 1783 H HG12 . ILE A 1 112 ?   6.880 -13.303  -6.214 1.0 85.68 112 A 1
ATOM 1784 H HG13 . ILE A 1 112 ?   8.024 -12.012  -6.593 1.0 85.68 112 A 1
ATOM 1785 C  CG2 . ILE A 1 112 ?   6.584 -10.000  -5.208 1.0 85.68 112 A 1
ATOM 1786 H HG21 . ILE A 1 112 ?   6.290  -9.519  -4.275 1.0 85.68 112 A 1
ATOM 1787 H HG22 . ILE A 1 112 ?   5.861  -9.707  -5.969 1.0 85.68 112 A 1
ATOM 1788 H HG23 . ILE A 1 112 ?   7.562  -9.642  -5.527 1.0 85.68 112 A 1
ATOM 1789 C  CD1 . ILE A 1 112 ?   6.126 -11.862  -7.573 1.0 85.68 112 A 1
ATOM 1790 H HD11 . ILE A 1 112 ?   6.399 -12.509  -8.407 1.0 85.68 112 A 1
ATOM 1791 H HD12 . ILE A 1 112 ?   6.303 -10.829  -7.872 1.0 85.68 112 A 1
ATOM 1792 H HD13 . ILE A 1 112 ?   5.070 -12.008  -7.345 1.0 85.68 112 A 1
ATOM 1793 N    N . PRO A 1 113 ?   7.907 -10.220  -2.074 1.0 90.19 113 A 1
ATOM 1794 C   CA . PRO A 1 113 ?   7.581  -9.615  -0.788 1.0 90.19 113 A 1
ATOM 1795 H   HA . PRO A 1 113 ?   7.700 -10.357   0.002 1.0 90.19 113 A 1
ATOM 1796 C    C . PRO A 1 113 ?   6.139  -9.096  -0.783 1.0 90.19 113 A 1
ATOM 1797 C   CB . PRO A 1 113 ?   8.603  -8.494  -0.578 1.0 90.19 113 A 1
ATOM 1798 H  HB2 . PRO A 1 113 ?   8.195  -7.658  -0.011 1.0 90.19 113 A 1
ATOM 1799 H  HB3 . PRO A 1 113 ?   9.494  -8.891  -0.092 1.0 90.19 113 A 1
ATOM 1800 O    O . PRO A 1 113 ?   5.728  -8.315  -1.646 1.0 90.19 113 A 1
ATOM 1801 C   CG . PRO A 1 113 ?   8.932  -8.104  -2.013 1.0 90.19 113 A 1
ATOM 1802 H  HG2 . PRO A 1 113 ?   9.887  -7.587  -2.100 1.0 90.19 113 A 1
ATOM 1803 H  HG3 . PRO A 1 113 ?   8.137  -7.475  -2.411 1.0 90.19 113 A 1
ATOM 1804 C   CD . PRO A 1 113 ?   8.955  -9.453  -2.722 1.0 90.19 113 A 1
ATOM 1805 H  HD2 . PRO A 1 113 ?   8.781  -9.319  -3.790 1.0 90.19 113 A 1
ATOM 1806 H  HD3 . PRO A 1 113 ?   9.917  -9.940  -2.560 1.0 90.19 113 A 1
ATOM 1807 N    N . ILE A 1 114 ?   5.388  -9.521   0.228 1.0 91.09 114 A 1
ATOM 1808 H    H . ILE A 1 114 ?   5.796 -10.176   0.880 1.0 91.09 114 A 1
ATOM 1809 C   CA . ILE A 1 114 ?   4.028  -9.070   0.512 1.0 91.09 114 A 1
ATOM 1810 H   HA . ILE A 1 114 ?   3.718  -8.369  -0.263 1.0 91.09 114 A 1
ATOM 1811 C    C . ILE A 1 114 ?   4.050  -8.312   1.843 1.0 91.09 114 A 1
ATOM 1812 C   CB . ILE A 1 114 ?   3.034 -10.258   0.480 1.0 91.09 114 A 1
ATOM 1813 H   HB . ILE A 1 114 ?   3.379 -11.018   1.182 1.0 91.09 114 A 1
ATOM 1814 O    O . ILE A 1 114 ?   4.716  -8.713   2.802 1.0 91.09 114 A 1
ATOM 1815 C  CG1 . ILE A 1 114 ?   2.989 -10.875  -0.941 1.0 91.09 114 A 1
ATOM 1816 H HG12 . ILE A 1 114 ?   3.998 -11.156  -1.241 1.0 91.09 114 A 1
ATOM 1817 H HG13 . ILE A 1 114 ?   2.630 -10.129  -1.650 1.0 91.09 114 A 1
ATOM 1818 C  CG2 . ILE A 1 114 ?   1.625  -9.810   0.908 1.0 91.09 114 A 1
ATOM 1819 H HG21 . ILE A 1 114 ?   1.636  -9.407   1.920 1.0 91.09 114 A 1
ATOM 1820 H HG22 . ILE A 1 114 ?   0.948 -10.665   0.918 1.0 91.09 114 A 1
ATOM 1821 H HG23 . ILE A 1 114 ?   1.252  -9.057   0.213 1.0 91.09 114 A 1
ATOM 1822 C  CD1 . ILE A 1 114 ?   2.125 -12.135  -1.079 1.0 91.09 114 A 1
ATOM 1823 H HD11 . ILE A 1 114 ?   2.285 -12.575  -2.063 1.0 91.09 114 A 1
ATOM 1824 H HD12 . ILE A 1 114 ?   2.400 -12.862  -0.315 1.0 91.09 114 A 1
ATOM 1825 H HD13 . ILE A 1 114 ?   1.068 -11.885  -0.984 1.0 91.09 114 A 1
ATOM 1826 N    N . MET A 1 115 ?   3.317  -7.204   1.901 1.0 93.06 115 A 1
ATOM 1827 H    H . MET A 1 115 ?   2.869  -6.888   1.053 1.0 93.06 115 A 1
ATOM 1828 C   CA . MET A 1 115 ?   3.142  -6.396   3.102 1.0 93.06 115 A 1
ATOM 1829 H   HA . MET A 1 115 ?   3.485  -6.959   3.970 1.0 93.06 115 A 1
ATOM 1830 C    C . MET A 1 115 ?   1.665  -6.064   3.302 1.0 93.06 115 A 1
ATOM 1831 C   CB . MET A 1 115 ?   4.004  -5.135   2.973 1.0 93.06 115 A 1
ATOM 1832 H  HB2 . MET A 1 115 ?   3.709  -4.575   2.086 1.0 93.06 115 A 1
ATOM 1833 H  HB3 . MET A 1 115 ?   5.046  -5.436   2.871 1.0 93.06 115 A 1
ATOM 1834 O    O . MET A 1 115 ?   1.037  -5.497   2.415 1.0 93.06 115 A 1
ATOM 1835 C   CG . MET A 1 115 ?   3.877  -4.228   4.193 1.0 93.06 115 A 1
ATOM 1836 H  HG2 . MET A 1 115 ?   2.876  -3.797   4.216 1.0 93.06 115 A 1
ATOM 1837 H  HG3 . MET A 1 115 ?   4.014  -4.823   5.096 1.0 93.06 115 A 1
ATOM 1838 S   SD . MET A 1 115 ?   5.089  -2.891   4.209 1.0 93.06 115 A 1
ATOM 1839 C   CE . MET A 1 115 ?   4.525  -2.084   5.720 1.0 93.06 115 A 1
ATOM 1840 H  HE1 . MET A 1 115 ?   3.514  -1.704   5.576 1.0 93.06 115 A 1
ATOM 1841 H  HE2 . MET A 1 115 ?   5.195  -1.254   5.948 1.0 93.06 115 A 1
ATOM 1842 H  HE3 . MET A 1 115 ?   4.528  -2.799   6.542 1.0 93.06 115 A 1
ATOM 1843 N    N . LEU A 1 116 ?   1.115  -6.385   4.469 1.0 94.83 116 A 1
ATOM 1844 H    H . LEU A 1 116 ?   1.714  -6.778   5.181 1.0 94.83 116 A 1
ATOM 1845 C   CA . LEU A 1 116 ?  -0.239  -6.011   4.868 1.0 94.83 116 A 1
ATOM 1846 H   HA . LEU A 1 116 ?  -0.862  -5.952   3.976 1.0 94.83 116 A 1
ATOM 1847 C    C . LEU A 1 116 ?  -0.219  -4.626   5.536 1.0 94.83 116 A 1
ATOM 1848 C   CB . LEU A 1 116 ?  -0.798  -7.123   5.773 1.0 94.83 116 A 1
ATOM 1849 H  HB2 . LEU A 1 116 ?  -0.733  -8.073   5.243 1.0 94.83 116 A 1
ATOM 1850 H  HB3 . LEU A 1 116 ?  -0.157  -7.189   6.653 1.0 94.83 116 A 1
ATOM 1851 O    O . LEU A 1 116 ?   0.642  -4.340   6.370 1.0 94.83 116 A 1
ATOM 1852 C   CG . LEU A 1 116 ?  -2.250  -6.922   6.242 1.0 94.83 116 A 1
ATOM 1853 H   HG . LEU A 1 116 ?  -2.325  -5.975   6.777 1.0 94.83 116 A 1
ATOM 1854 C  CD1 . LEU A 1 116 ?  -3.262  -6.933   5.098 1.0 94.83 116 A 1
ATOM 1855 H HD11 . LEU A 1 116 ?  -3.138  -6.043   4.481 1.0 94.83 116 A 1
ATOM 1856 H HD12 . LEU A 1 116 ?  -3.125  -7.823   4.484 1.0 94.83 116 A 1
ATOM 1857 H HD13 . LEU A 1 116 ?  -4.276  -6.936   5.500 1.0 94.83 116 A 1
ATOM 1858 C  CD2 . LEU A 1 116 ?  -2.647  -8.043   7.196 1.0 94.83 116 A 1
ATOM 1859 H HD21 . LEU A 1 116 ?  -2.624  -9.005   6.684 1.0 94.83 116 A 1
ATOM 1860 H HD22 . LEU A 1 116 ?  -3.645  -7.860   7.592 1.0 94.83 116 A 1
ATOM 1861 H HD23 . LEU A 1 116 ?  -1.949  -8.069   8.033 1.0 94.83 116 A 1
ATOM 1862 N    N . VAL A 1 117 ?  -1.173  -3.764   5.185 1.0 94.85 117 A 1
ATOM 1863 H    H . VAL A 1 117 ?  -1.806  -4.033   4.446 1.0 94.85 117 A 1
ATOM 1864 C   CA . VAL A 1 117 ?  -1.277  -2.395   5.706 1.0 94.85 117 A 1
ATOM 1865 H   HA . VAL A 1 117 ?  -0.615  -2.300   6.567 1.0 94.85 117 A 1
ATOM 1866 C    C . VAL A 1 117 ?  -2.696  -2.103   6.183 1.0 94.85 117 A 1
ATOM 1867 C   CB . VAL A 1 117 ?  -0.802  -1.362   4.666 1.0 94.85 117 A 1
ATOM 1868 H   HB . VAL A 1 117 ?  -1.373  -1.485   3.745 1.0 94.85 117 A 1
ATOM 1869 O    O . VAL A 1 117 ?  -3.641  -2.126   5.394 1.0 94.85 117 A 1
ATOM 1870 C  CG1 . VAL A 1 117 ?  -0.974   0.078   5.165 1.0 94.85 117 A 1
ATOM 1871 H HG11 . VAL A 1 117 ?  -2.031   0.309   5.294 1.0 94.85 117 A 1
ATOM 1872 H HG12 . VAL A 1 117 ?  -0.569   0.776   4.433 1.0 94.85 117 A 1
ATOM 1873 H HG13 . VAL A 1 117 ?  -0.450   0.207   6.113 1.0 94.85 117 A 1
ATOM 1874 C  CG2 . VAL A 1 117 ?   0.686  -1.555   4.358 1.0 94.85 117 A 1
ATOM 1875 H HG21 . VAL A 1 117 ?   1.018  -0.797   3.649 1.0 94.85 117 A 1
ATOM 1876 H HG22 . VAL A 1 117 ?   0.852  -2.538   3.916 1.0 94.85 117 A 1
ATOM 1877 H HG23 . VAL A 1 117 ?   1.267  -1.474   5.277 1.0 94.85 117 A 1
ATOM 1878 N    N . GLY A 1 118 ?  -2.832  -1.785   7.472 1.0 94.62 118 A 1
ATOM 1879 H    H . GLY A 1 118 ?  -1.999  -1.772   8.044 1.0 94.62 118 A 1
ATOM 1880 C   CA . GLY A 1 118 ?  -4.065  -1.241   8.045 1.0 94.62 118 A 1
ATOM 1881 H  HA2 . GLY A 1 118 ?  -4.938  -1.658   7.541 1.0 94.62 118 A 1
ATOM 1882 H  HA3 . GLY A 1 118 ?  -4.125  -1.498   9.102 1.0 94.62 118 A 1
ATOM 1883 C    C . GLY A 1 118 ?  -4.082   0.280   7.913 1.0 94.62 118 A 1
ATOM 1884 O    O . GLY A 1 118 ?  -3.406   0.970   8.673 1.0 94.62 118 A 1
ATOM 1885 N    N . ASN A 1 119 ?  -4.806   0.818   6.933 1.0 92.85 119 A 1
ATOM 1886 H    H . ASN A 1 119 ?  -5.349   0.204   6.344 1.0 92.85 119 A 1
ATOM 1887 C   CA . ASN A 1 119 ?  -4.924   2.262   6.721 1.0 92.85 119 A 1
ATOM 1888 H   HA . ASN A 1 119 ?  -4.002   2.733   7.060 1.0 92.85 119 A 1
ATOM 1889 C    C . ASN A 1 119 ?  -6.075   2.877   7.542 1.0 92.85 119 A 1
ATOM 1890 C   CB . ASN A 1 119 ?  -5.052   2.549   5.216 1.0 92.85 119 A 1
ATOM 1891 H  HB2 . ASN A 1 119 ?  -6.030   2.213   4.872 1.0 92.85 119 A 1
ATOM 1892 H  HB3 . ASN A 1 119 ?  -4.293   1.981   4.678 1.0 92.85 119 A 1
ATOM 1893 O    O . ASN A 1 119 ?  -6.948   2.172   8.055 1.0 92.85 119 A 1
ATOM 1894 C   CG . ASN A 1 119 ?  -4.861   4.019   4.853 1.0 92.85 119 A 1
ATOM 1895 N  ND2 . ASN A 1 119 ?  -5.431   4.451   3.761 1.0 92.85 119 A 1
ATOM 1896 H HD21 . ASN A 1 119 ?  -6.030   3.828   3.239 1.0 92.85 119 A 1
ATOM 1897 H HD22 . ASN A 1 119 ?  -5.170   5.365   3.419 1.0 92.85 119 A 1
ATOM 1898 O  OD1 . ASN A 1 119 ?  -4.234   4.808   5.543 1.0 92.85 119 A 1
ATOM 1899 N    N . LYS A 1 120 ?  -6.086   4.213   7.606 1.0 90.92 120 A 1
ATOM 1900 H    H . LYS A 1 120 ?  -5.317   4.675   7.143 1.0 90.92 120 A 1
ATOM 1901 C   CA . LYS A 1 120 ?  -7.004   5.058   8.384 1.0 90.92 120 A 1
ATOM 1902 H   HA . LYS A 1 120 ?  -6.688   6.090   8.228 1.0 90.92 120 A 1
ATOM 1903 C    C . LYS A 1 120 ?  -6.888   4.854   9.896 1.0 90.92 120 A 1
ATOM 1904 C   CB . LYS A 1 120 ?  -8.460   4.976   7.885 1.0 90.92 120 A 1
ATOM 1905 H  HB2 . LYS A 1 120 ?  -8.914   4.052   8.243 1.0 90.92 120 A 1
ATOM 1906 H  HB3 . LYS A 1 120 ?  -9.000   5.811   8.330 1.0 90.92 120 A 1
ATOM 1907 O    O . LYS A 1 120 ?  -7.881   4.961  10.613 1.0 90.92 120 A 1
ATOM 1908 C   CG . LYS A 1 120 ?  -8.626   5.042   6.361 1.0 90.92 120 A 1
ATOM 1909 H  HG2 . LYS A 1 120 ?  -8.308   4.093   5.929 1.0 90.92 120 A 1
ATOM 1910 H  HG3 . LYS A 1 120 ?  -8.010   5.843   5.954 1.0 90.92 120 A 1
ATOM 1911 C   CD . LYS A 1 120 ? -10.095   5.306   6.001 1.0 90.92 120 A 1
ATOM 1912 H  HD2 . LYS A 1 120 ? -10.742   4.670   6.605 1.0 90.92 120 A 1
ATOM 1913 H  HD3 . LYS A 1 120 ? -10.330   6.349   6.213 1.0 90.92 120 A 1
ATOM 1914 C   CE . LYS A 1 120 ? -10.324   5.001   4.519 1.0 90.92 120 A 1
ATOM 1915 H  HE2 . LYS A 1 120 ? -10.122   3.942   4.357 1.0 90.92 120 A 1
ATOM 1916 H  HE3 . LYS A 1 120 ?  -9.609   5.571   3.926 1.0 90.92 120 A 1
ATOM 1917 N   NZ . LYS A 1 120 ? -11.708   5.321   4.090 1.0 90.92 120 A 1
ATOM 1918 H  HZ1 . LYS A 1 120 ? -11.851   4.990   3.146 1.0 90.92 120 A 1
ATOM 1919 H  HZ2 . LYS A 1 120 ? -12.384   4.862   4.685 1.0 90.92 120 A 1
ATOM 1920 H  HZ3 . LYS A 1 120 ? -11.876   6.316   4.108 1.0 90.92 120 A 1
ATOM 1921 N    N . LYS A 1 121 ?  -5.677   4.566  10.398 1.0 92.86 121 A 1
ATOM 1922 H    H . LYS A 1 121 ?  -4.906   4.466   9.754 1.0 92.86 121 A 1
ATOM 1923 C   CA . LYS A 1 121 ?  -5.435   4.363  11.840 1.0 92.86 121 A 1
ATOM 1924 H   HA . LYS A 1 121 ?  -6.044   3.516  12.157 1.0 92.86 121 A 1
ATOM 1925 C    C . LYS A 1 121 ?  -5.896   5.551  12.699 1.0 92.86 121 A 1
ATOM 1926 C   CB . LYS A 1 121 ?  -3.961   3.993  12.103 1.0 92.86 121 A 1
ATOM 1927 H  HB2 . LYS A 1 121 ?  -3.884   3.571  13.105 1.0 92.86 121 A 1
ATOM 1928 H  HB3 . LYS A 1 121 ?  -3.641   3.237  11.386 1.0 92.86 121 A 1
ATOM 1929 O    O . LYS A 1 121 ?  -6.252   5.330  13.850 1.0 92.86 121 A 1
ATOM 1930 C   CG . LYS A 1 121 ?  -3.037   5.214  12.024 1.0 92.86 121 A 1
ATOM 1931 H  HG2 . LYS A 1 121 ?  -3.415   5.974  12.709 1.0 92.86 121 A 1
ATOM 1932 H  HG3 . LYS A 1 121 ?  -3.070   5.624  11.015 1.0 92.86 121 A 1
ATOM 1933 C   CD . LYS A 1 121 ?  -1.583   4.962  12.428 1.0 92.86 121 A 1
ATOM 1934 H  HD2 . LYS A 1 121 ?  -1.094   4.276  11.736 1.0 92.86 121 A 1
ATOM 1935 H  HD3 . LYS A 1 121 ?  -1.547   4.578  13.447 1.0 92.86 121 A 1
ATOM 1936 C   CE . LYS A 1 121 ?  -0.978   6.363  12.346 1.0 92.86 121 A 1
ATOM 1937 H  HE2 . LYS A 1 121 ?  -1.702   7.062  12.764 1.0 92.86 121 A 1
ATOM 1938 H  HE3 . LYS A 1 121 ?  -0.859   6.648  11.301 1.0 92.86 121 A 1
ATOM 1939 N   NZ . LYS A 1 121 ?   0.287   6.563  13.076 1.0 92.86 121 A 1
ATOM 1940 H  HZ1 . LYS A 1 121 ?   0.550   7.523  12.904 1.0 92.86 121 A 1
ATOM 1941 H  HZ2 . LYS A 1 121 ?   1.023   5.963  12.732 1.0 92.86 121 A 1
ATOM 1942 H  HZ3 . LYS A 1 121 ?   0.148   6.467  14.072 1.0 92.86 121 A 1
ATOM 1943 N    N . ASP A 1 122 ?  -5.903   6.760  12.119 1.0 91.74 122 A 1
ATOM 1944 H    H . ASP A 1 122 ?  -5.655   6.802  11.140 1.0 91.74 122 A 1
ATOM 1945 C   CA . ASP A 1 122 ?  -6.337   8.029  12.716 1.0 91.74 122 A 1
ATOM 1946 H   HA . ASP A 1 122 ?  -5.756   8.210  13.620 1.0 91.74 122 A 1
ATOM 1947 C    C . ASP A 1 122 ?  -7.819   8.039  13.108 1.0 91.74 122 A 1
ATOM 1948 C   CB . ASP A 1 122 ?  -6.063   9.173  11.719 1.0 91.74 122 A 1
ATOM 1949 H  HB2 . ASP A 1 122 ?  -6.341  10.119  12.183 1.0 91.74 122 A 1
ATOM 1950 H  HB3 . ASP A 1 122 ?  -4.993   9.210  11.514 1.0 91.74 122 A 1
ATOM 1951 O    O . ASP A 1 122 ?  -8.206   8.723  14.056 1.0 91.74 122 A 1
ATOM 1952 C   CG . ASP A 1 122 ?  -6.815   9.019  10.388 1.0 91.74 122 A 1
ATOM 1953 O  OD1 . ASP A 1 122 ?  -7.743   9.813  10.110 1.0 91.74 122 A 1
ATOM 1954 O  OD2 . ASP A 1 122 ?  -6.414   8.128   9.602 1.0 91.74 122 A 1
ATOM 1955 N    N . LEU A 1 123 ?  -8.645   7.230  12.438 1.0 92.44 123 A 1
ATOM 1956 H    H . LEU A 1 123 ?  -8.259   6.655  11.704 1.0 92.44 123 A 1
ATOM 1957 C   CA . LEU A 1 123 ? -10.058   7.044  12.757 1.0 92.44 123 A 1
ATOM 1958 H   HA . LEU A 1 123 ? -10.465   8.000  13.086 1.0 92.44 123 A 1
ATOM 1959 C    C . LEU A 1 123 ? -10.223   6.078  13.945 1.0 92.44 123 A 1
ATOM 1960 C   CB . LEU A 1 123 ? -10.827   6.623  11.491 1.0 92.44 123 A 1
ATOM 1961 H  HB2 . LEU A 1 123 ? -10.474   5.636  11.191 1.0 92.44 123 A 1
ATOM 1962 H  HB3 . LEU A 1 123 ? -11.883   6.548  11.749 1.0 92.44 123 A 1
ATOM 1963 O    O . LEU A 1 123 ? -10.972   5.105  13.890 1.0 92.44 123 A 1
ATOM 1964 C   CG . LEU A 1 123 ? -10.704   7.572  10.284 1.0 92.44 123 A 1
ATOM 1965 H   HG . LEU A 1 123 ?  -9.669   7.594   9.944 1.0 92.44 123 A 1
ATOM 1966 C  CD1 . LEU A 1 123 ? -11.568   7.057   9.131 1.0 92.44 123 A 1
ATOM 1967 H HD11 . LEU A 1 123 ? -11.289   6.031   8.891 1.0 92.44 123 A 1
ATOM 1968 H HD12 . LEU A 1 123 ? -11.432   7.691   8.254 1.0 92.44 123 A 1
ATOM 1969 H HD13 . LEU A 1 123 ? -12.617   7.080   9.426 1.0 92.44 123 A 1
ATOM 1970 C  CD2 . LEU A 1 123 ? -11.145   9.002  10.604 1.0 92.44 123 A 1
ATOM 1971 H HD21 . LEU A 1 123 ? -11.152   9.600   9.692 1.0 92.44 123 A 1
ATOM 1972 H HD22 . LEU A 1 123 ? -12.152   8.987  11.023 1.0 92.44 123 A 1
ATOM 1973 H HD23 . LEU A 1 123 ? -10.455   9.451  11.318 1.0 92.44 123 A 1
ATOM 1974 N    N . HIS A 1 124 ?  -9.512   6.348  15.046 1.0 90.66 124 A 1
ATOM 1975 H    H . HIS A 1 124 ?  -8.893   7.145  14.999 1.0 90.66 124 A 1
ATOM 1976 C   CA . HIS A 1 124 ?  -9.493   5.520  16.257 1.0 90.66 124 A 1
ATOM 1977 H   HA . HIS A 1 124 ?  -9.066   4.549  16.008 1.0 90.66 124 A 1
ATOM 1978 C    C . HIS A 1 124 ? -10.897   5.264  16.837 1.0 90.66 124 A 1
ATOM 1979 C   CB . HIS A 1 124 ?  -8.605   6.191  17.319 1.0 90.66 124 A 1
ATOM 1980 H  HB2 . HIS A 1 124 ?  -8.714   5.645  18.256 1.0 90.66 124 A 1
ATOM 1981 H  HB3 . HIS A 1 124 ?  -8.958   7.208  17.491 1.0 90.66 124 A 1
ATOM 1982 O    O . HIS A 1 124 ? -11.129   4.200  17.403 1.0 90.66 124 A 1
ATOM 1983 C   CG . HIS A 1 124 ?  -7.133   6.232  16.983 1.0 90.66 124 A 1
ATOM 1984 C  CD2 . HIS A 1 124 ?  -6.425   7.310  16.517 1.0 90.66 124 A 1
ATOM 1985 H  HD2 . HIS A 1 124 ?  -6.830   8.284  16.287 1.0 90.66 124 A 1
ATOM 1986 N  ND1 . HIS A 1 124 ?  -6.229   5.208  17.170 1.0 90.66 124 A 1
ATOM 1987 H  HD1 . HIS A 1 124 ?  -6.429   4.304  17.571 1.0 90.66 124 A 1
ATOM 1988 C  CE1 . HIS A 1 124 ?  -5.013   5.657  16.813 1.0 90.66 124 A 1
ATOM 1989 H  HE1 . HIS A 1 124 ?  -4.101   5.082  16.863 1.0 90.66 124 A 1
ATOM 1990 N  NE2 . HIS A 1 124 ?  -5.078   6.937  16.422 1.0 90.66 124 A 1
ATOM 1991 N    N . MET A 1 125 ? -11.832   6.206  16.663 1.0 92.35 125 A 1
ATOM 1992 H    H . MET A 1 125 ? -11.562   7.041  16.164 1.0 92.35 125 A 1
ATOM 1993 C   CA . MET A 1 125 ? -13.231   6.094  17.109 1.0 92.35 125 A 1
ATOM 1994 H   HA . MET A 1 125 ? -13.250   5.656  18.107 1.0 92.35 125 A 1
ATOM 1995 C    C . MET A 1 125 ? -14.102   5.193  16.215 1.0 92.35 125 A 1
ATOM 1996 C   CB . MET A 1 125 ? -13.859   7.496  17.172 1.0 92.35 125 A 1
ATOM 1997 H  HB2 . MET A 1 125 ? -14.912   7.403  17.438 1.0 92.35 125 A 1
ATOM 1998 H  HB3 . MET A 1 125 ? -13.810   7.951  16.182 1.0 92.35 125 A 1
ATOM 1999 O    O . MET A 1 125 ? -15.149   4.732  16.655 1.0 92.35 125 A 1
ATOM 2000 C   CG . MET A 1 125 ? -13.180   8.438  18.177 1.0 92.35 125 A 1
ATOM 2001 H  HG2 . MET A 1 125 ? -12.147   8.595  17.866 1.0 92.35 125 A 1
ATOM 2002 H  HG3 . MET A 1 125 ? -13.683   9.403  18.128 1.0 92.35 125 A 1
ATOM 2003 S   SD . MET A 1 125 ? -13.166   7.898  19.912 1.0 92.35 125 A 1
ATOM 2004 C   CE . MET A 1 125 ? -14.943   7.851  20.272 1.0 92.35 125 A 1
ATOM 2005 H  HE1 . MET A 1 125 ? -15.391   8.820  20.050 1.0 92.35 125 A 1
ATOM 2006 H  HE2 . MET A 1 125 ? -15.422   7.080  19.668 1.0 92.35 125 A 1
ATOM 2007 H  HE3 . MET A 1 125 ? -15.091   7.617  21.326 1.0 92.35 125 A 1
ATOM 2008 N    N . GLU A 1 126 ? -13.681   4.941  14.973 1.0 92.72 126 A 1
ATOM 2009 H    H . GLU A 1 126 ? -12.796   5.328  14.679 1.0 92.72 126 A 1
ATOM 2010 C   CA . GLU A 1 126 ? -14.360   4.072  13.996 1.0 92.72 126 A 1
ATOM 2011 H   HA . GLU A 1 126 ? -15.380   3.866  14.322 1.0 92.72 126 A 1
ATOM 2012 C    C . GLU A 1 126 ? -13.648   2.715  13.839 1.0 92.72 126 A 1
ATOM 2013 C   CB . GLU A 1 126 ? -14.415   4.777  12.632 1.0 92.72 126 A 1
ATOM 2014 H  HB2 . GLU A 1 126 ? -13.392   5.016  12.344 1.0 92.72 126 A 1
ATOM 2015 H  HB3 . GLU A 1 126 ? -14.822   4.086  11.894 1.0 92.72 126 A 1
ATOM 2016 O    O . GLU A 1 126 ? -14.012   1.906  12.985 1.0 92.72 126 A 1
ATOM 2017 C   CG . GLU A 1 126 ? -15.248   6.062  12.578 1.0 92.72 126 A 1
ATOM 2018 H  HG2 . GLU A 1 126 ? -14.956   6.719  13.397 1.0 92.72 126 A 1
ATOM 2019 H  HG3 . GLU A 1 126 ? -16.303   5.814  12.697 1.0 92.72 126 A 1
ATOM 2020 C   CD . GLU A 1 126 ? -15.019   6.777  11.237 1.0 92.72 126 A 1
ATOM 2021 O  OE1 . GLU A 1 126 ? -14.673   7.978  11.277 1.0 92.72 126 A 1
ATOM 2022 O  OE2 . GLU A 1 126 ? -15.134   6.110  10.180 1.0 92.72 126 A 1
ATOM 2023 N    N . ARG A 1 127 ? -12.590   2.466  14.621 1.0 93.59 127 A 1
ATOM 2024 H    H . ARG A 1 127 ? -12.357   3.156  15.321 1.0 93.59 127 A 1
ATOM 2025 C   CA . ARG A 1 127 ? -11.770   1.256  14.533 1.0 93.59 127 A 1
ATOM 2026 H   HA . ARG A 1 127 ? -11.441   1.143  13.500 1.0 93.59 127 A 1
ATOM 2027 C    C . ARG A 1 127 ? -12.591   0.019  14.908 1.0 93.59 127 A 1
ATOM 2028 C   CB . ARG A 1 127 ? -10.536   1.425  15.428 1.0 93.59 127 A 1
ATOM 2029 H  HB2 . ARG A 1 127 ? -10.862   1.587  16.456 1.0 93.59 127 A 1
ATOM 2030 H  HB3 . ARG A 1 127 ?  -9.980   2.303  15.098 1.0 93.59 127 A 1
ATOM 2031 O    O . ARG A 1 127 ? -13.100  -0.084  16.019 1.0 93.59 127 A 1
ATOM 2032 C   CG . ARG A 1 127 ?  -9.621   0.193  15.383 1.0 93.59 127 A 1
ATOM 2033 H  HG2 . ARG A 1 127 ?  -9.272   0.032  14.363 1.0 93.59 127 A 1
ATOM 2034 H  HG3 . ARG A 1 127 ? -10.179  -0.686  15.704 1.0 93.59 127 A 1
ATOM 2035 C   CD . ARG A 1 127 ?  -8.424   0.344  16.324 1.0 93.59 127 A 1
ATOM 2036 H  HD2 . ARG A 1 127 ?  -7.977  -0.642  16.451 1.0 93.59 127 A 1
ATOM 2037 H  HD3 . ARG A 1 127 ?  -8.779   0.668  17.302 1.0 93.59 127 A 1
ATOM 2038 N   NE . ARG A 1 127 ?  -7.434   1.315  15.807 1.0 93.59 127 A 1
ATOM 2039 H   HE . ARG A 1 127 ?  -7.763   2.255  15.635 1.0 93.59 127 A 1
ATOM 2040 N  NH1 . ARG A 1 127 ?  -5.677  -0.133  15.572 1.0 93.59 127 A 1
ATOM 2041 H HH11 . ARG A 1 127 ?  -6.297  -0.914  15.734 1.0 93.59 127 A 1
ATOM 2042 H HH12 . ARG A 1 127 ?  -4.815  -0.337  15.087 1.0 93.59 127 A 1
ATOM 2043 N  NH2 . ARG A 1 127 ?  -5.422   2.000  15.001 1.0 93.59 127 A 1
ATOM 2044 H HH21 . ARG A 1 127 ?  -4.507   1.720  14.677 1.0 93.59 127 A 1
ATOM 2045 H HH22 . ARG A 1 127 ?  -5.759   2.936  14.829 1.0 93.59 127 A 1
ATOM 2046 C   CZ . ARG A 1 127 ?  -6.184   1.057  15.470 1.0 93.59 127 A 1
ATOM 2047 N    N . VAL A 1 128 ? -12.636  -0.947  13.992 1.0  95.1 128 A 1
ATOM 2048 H    H . VAL A 1 128 ? -12.203  -0.752  13.101 1.0  95.1 128 A 1
ATOM 2049 C   CA . VAL A 1 128 ? -13.299  -2.255  14.159 1.0  95.1 128 A 1
ATOM 2050 H   HA . VAL A 1 128 ? -13.650  -2.340  15.188 1.0  95.1 128 A 1
ATOM 2051 C    C . VAL A 1 128 ? -12.355  -3.443  13.957 1.0  95.1 128 A 1
ATOM 2052 C   CB . VAL A 1 128 ? -14.536  -2.387  13.249 1.0  95.1 128 A 1
ATOM 2053 H   HB . VAL A 1 128 ? -14.971  -3.377  13.385 1.0  95.1 128 A 1
ATOM 2054 O    O . VAL A 1 128 ? -12.748  -4.564  14.253 1.0  95.1 128 A 1
ATOM 2055 C  CG1 . VAL A 1 128 ? -15.615  -1.364  13.621 1.0  95.1 128 A 1
ATOM 2056 H HG11 . VAL A 1 128 ? -15.855  -1.453  14.680 1.0  95.1 128 A 1
ATOM 2057 H HG12 . VAL A 1 128 ? -15.265  -0.351  13.423 1.0  95.1 128 A 1
ATOM 2058 H HG13 . VAL A 1 128 ? -16.518  -1.546  13.038 1.0  95.1 128 A 1
ATOM 2059 C  CG2 . VAL A 1 128 ? -14.192  -2.217  11.764 1.0  95.1 128 A 1
ATOM 2060 H HG21 . VAL A 1 128 ? -15.104  -2.252  11.168 1.0  95.1 128 A 1
ATOM 2061 H HG22 . VAL A 1 128 ? -13.513  -3.008  11.446 1.0  95.1 128 A 1
ATOM 2062 H HG23 . VAL A 1 128 ? -13.720  -1.246  11.611 1.0  95.1 128 A 1
ATOM 2063 N    N . ILE A 1 129 ? -11.126  -3.205  13.482 1.0 95.65 129 A 1
ATOM 2064 H    H . ILE A 1 129 ? -10.894  -2.255  13.230 1.0 95.65 129 A 1
ATOM 2065 C   CA . ILE A 1 129 ? -10.029  -4.183  13.438 1.0 95.65 129 A 1
ATOM 2066 H   HA . ILE A 1 129 ? -10.375  -5.138  13.832 1.0 95.65 129 A 1
ATOM 2067 C    C . ILE A 1 129 ?  -8.895  -3.690  14.347 1.0 95.65 129 A 1
ATOM 2068 C   CB . ILE A 1 129 ?  -9.542  -4.407  11.986 1.0 95.65 129 A 1
ATOM 2069 H   HB . ILE A 1 129 ?  -9.166  -3.454  11.615 1.0 95.65 129 A 1
ATOM 2070 O    O . ILE A 1 129 ?  -8.486  -2.526  14.270 1.0 95.65 129 A 1
ATOM 2071 C  CG1 . ILE A 1 129 ? -10.662  -4.855  11.018 1.0 95.65 129 A 1
ATOM 2072 H HG12 . ILE A 1 129 ? -10.239  -4.926  10.015 1.0 95.65 129 A 1
ATOM 2073 H HG13 . ILE A 1 129 ? -11.436  -4.089  10.980 1.0 95.65 129 A 1
ATOM 2074 C  CG2 . ILE A 1 129 ?  -8.378  -5.413  11.933 1.0 95.65 129 A 1
ATOM 2075 H HG21 . ILE A 1 129 ?  -7.483  -4.976  12.376 1.0 95.65 129 A 1
ATOM 2076 H HG22 . ILE A 1 129 ?  -8.635  -6.319  12.482 1.0 95.65 129 A 1
ATOM 2077 H HG23 . ILE A 1 129 ?  -8.147  -5.680  10.902 1.0 95.65 129 A 1
ATOM 2078 C  CD1 . ILE A 1 129 ? -11.320  -6.201  11.361 1.0 95.65 129 A 1
ATOM 2079 H HD11 . ILE A 1 129 ? -11.820  -6.147  12.328 1.0 95.65 129 A 1
ATOM 2080 H HD12 . ILE A 1 129 ? -10.575  -6.996  11.389 1.0 95.65 129 A 1
ATOM 2081 H HD13 . ILE A 1 129 ? -12.058  -6.452  10.600 1.0 95.65 129 A 1
ATOM 2082 N    N . SER A 1 130 ?  -8.395  -4.560  15.220 1.0 95.44 130 A 1
ATOM 2083 H    H . SER A 1 130 ?  -8.790  -5.489  15.246 1.0 95.44 130 A 1
ATOM 2084 C   CA . SER A 1 130 ?  -7.262  -4.278  16.108 1.0 95.44 130 A 1
ATOM 2085 H   HA . SER A 1 130 ?  -7.374  -3.262  16.487 1.0 95.44 130 A 1
ATOM 2086 C    C . SER A 1 130 ?  -5.907  -4.352  15.389 1.0 95.44 130 A 1
ATOM 2087 C   CB . SER A 1 130 ?  -7.288  -5.215  17.320 1.0 95.44 130 A 1
ATOM 2088 H  HB2 . SER A 1 130 ?  -8.241  -5.115  17.839 1.0 95.44 130 A 1
ATOM 2089 H  HB3 . SER A 1 130 ?  -6.486  -4.945  18.007 1.0 95.44 130 A 1
ATOM 2090 O    O . SER A 1 130 ?  -5.768  -4.953  14.320 1.0 95.44 130 A 1
ATOM 2091 O   OG . SER A 1 130 ?  -7.124  -6.552  16.912 1.0 95.44 130 A 1
ATOM 2092 H   HG . SER A 1 130 ?  -7.952  -6.820  16.507 1.0 95.44 130 A 1
ATOM 2093 N    N . TYR A 1 131 ?  -4.880  -3.763  16.009 1.0 94.86 131 A 1
ATOM 2094 H    H . TYR A 1 131 ?  -5.011  -3.408  16.945 1.0 94.86 131 A 1
ATOM 2095 C   CA . TYR A 1 131 ?  -3.498  -3.897  15.537 1.0 94.86 131 A 1
ATOM 2096 H   HA . TYR A 1 131 ?  -3.433  -3.559  14.503 1.0 94.86 131 A 1
ATOM 2097 C    C . TYR A 1 131 ?  -3.052  -5.368  15.592 1.0 94.86 131 A 1
ATOM 2098 C   CB . TYR A 1 131 ?  -2.602  -3.007  16.413 1.0 94.86 131 A 1
ATOM 2099 H  HB2 . TYR A 1 131 ?  -2.749  -3.271  17.460 1.0 94.86 131 A 1
ATOM 2100 H  HB3 . TYR A 1 131 ?  -2.913  -1.969  16.294 1.0 94.86 131 A 1
ATOM 2101 O    O . TYR A 1 131 ?  -2.357  -5.863  14.705 1.0 94.86 131 A 1
ATOM 2102 C   CG . TYR A 1 131 ?  -1.125  -3.115  16.089 1.0 94.86 131 A 1
ATOM 2103 C  CD1 . TYR A 1 131 ?  -0.309  -4.004  16.815 1.0 94.86 131 A 1
ATOM 2104 H  HD1 . TYR A 1 131 ?  -0.736  -4.565  17.634 1.0 94.86 131 A 1
ATOM 2105 C  CD2 . TYR A 1 131 ?  -0.576  -2.355  15.041 1.0 94.86 131 A 1
ATOM 2106 H  HD2 . TYR A 1 131 ?  -1.213  -1.675  14.495 1.0 94.86 131 A 1
ATOM 2107 C  CE1 . TYR A 1 131 ?   1.048  -4.155  16.474 1.0 94.86 131 A 1
ATOM 2108 H  HE1 . TYR A 1 131 ?   1.663  -4.834  17.045 1.0 94.86 131 A 1
ATOM 2109 C  CE2 . TYR A 1 131 ?   0.777  -2.509  14.685 1.0 94.86 131 A 1
ATOM 2110 H  HE2 . TYR A 1 131 ?   1.195  -1.947  13.863 1.0 94.86 131 A 1
ATOM 2111 O   OH . TYR A 1 131 ?   2.894  -3.577  15.050 1.0 94.86 131 A 1
ATOM 2112 H   HH . TYR A 1 131 ?   3.343  -4.159  15.667 1.0 94.86 131 A 1
ATOM 2113 C   CZ . TYR A 1 131 ?   1.589  -3.417  15.397 1.0 94.86 131 A 1
ATOM 2114 N    N . GLU A 1 132 ?  -3.508  -6.083  16.618 1.0 95.41 132 A 1
ATOM 2115 H    H . GLU A 1 132 ?  -4.035  -5.585  17.321 1.0 95.41 132 A 1
ATOM 2116 C   CA . GLU A 1 132 ?  -3.217  -7.481  16.912 1.0 95.41 132 A 1
ATOM 2117 H   HA . GLU A 1 132 ?  -2.137  -7.628  16.920 1.0 95.41 132 A 1
ATOM 2118 C    C . GLU A 1 132 ?  -3.798  -8.425  15.850 1.0 95.41 132 A 1
ATOM 2119 C   CB . GLU A 1 132 ?  -3.772  -7.821  18.309 1.0 95.41 132 A 1
ATOM 2120 H  HB2 . GLU A 1 132 ?  -4.837  -7.591  18.344 1.0 95.41 132 A 1
ATOM 2121 H  HB3 . GLU A 1 132 ?  -3.667  -8.896  18.460 1.0 95.41 132 A 1
ATOM 2122 O    O . GLU A 1 132 ?  -3.087  -9.313  15.384 1.0 95.41 132 A 1
ATOM 2123 C   CG . GLU A 1 132 ?  -3.059  -7.119  19.483 1.0 95.41 132 A 1
ATOM 2124 H  HG2 . GLU A 1 132 ?  -3.491  -7.490  20.412 1.0 95.41 132 A 1
ATOM 2125 H  HG3 . GLU A 1 132 ?  -2.013  -7.426  19.468 1.0 95.41 132 A 1
ATOM 2126 C   CD . GLU A 1 132 ?  -3.144  -5.580  19.481 1.0 95.41 132 A 1
ATOM 2127 O  OE1 . GLU A 1 132 ?  -2.114  -4.956  19.819 1.0 95.41 132 A 1
ATOM 2128 O  OE2 . GLU A 1 132 ?  -4.197  -5.025  19.080 1.0 95.41 132 A 1
ATOM 2129 N    N . GLU A 1 133 ?  -5.042  -8.212  15.406 1.0 95.69 133 A 1
ATOM 2130 H    H . GLU A 1 133 ?  -5.588  -7.484  15.844 1.0 95.69 133 A 1
ATOM 2131 C   CA . GLU A 1 133 ?  -5.657  -8.974  14.305 1.0 95.69 133 A 1
ATOM 2132 H   HA . GLU A 1 133 ?  -5.612 -10.040  14.527 1.0 95.69 133 A 1
ATOM 2133 C    C . GLU A 1 133 ?  -4.929  -8.747  12.976 1.0 95.69 133 A 1
ATOM 2134 C   CB . GLU A 1 133 ?  -7.124  -8.560  14.133 1.0 95.69 133 A 1
ATOM 2135 H  HB2 . GLU A 1 133 ?  -7.177  -7.472  14.137 1.0 95.69 133 A 1
ATOM 2136 H  HB3 . GLU A 1 133 ?  -7.485  -8.908  13.165 1.0 95.69 133 A 1
ATOM 2137 O    O . GLU A 1 133 ?  -4.634  -9.705  12.256 1.0 95.69 133 A 1
ATOM 2138 C   CG . GLU A 1 133 ?  -8.045  -9.138  15.211 1.0 95.69 133 A 1
ATOM 2139 H  HG2 . GLU A 1 133 ?  -7.570  -9.068  16.190 1.0 95.69 133 A 1
ATOM 2140 H  HG3 . GLU A 1 133 ?  -8.218 -10.194  15.004 1.0 95.69 133 A 1
ATOM 2141 C   CD . GLU A 1 133 ?  -9.363  -8.362  15.225 1.0 95.69 133 A 1
ATOM 2142 O  OE1 . GLU A 1 133 ? -10.378  -8.919  14.761 1.0 95.69 133 A 1
ATOM 2143 O  OE2 . GLU A 1 133 ?  -9.318  -7.190  15.676 1.0 95.69 133 A 1
ATOM 2144 N    N . GLY A 1 134 ?  -4.593  -7.491  12.661 1.0 95.11 134 A 1
ATOM 2145 H    H . GLY A 1 134 ?  -4.875  -6.750  13.287 1.0 95.11 134 A 1
ATOM 2146 C   CA . GLY A 1 134 ?  -3.810  -7.151  11.473 1.0 95.11 134 A 1
ATOM 2147 H  HA2 . GLY A 1 134 ?  -3.681  -6.069  11.445 1.0 95.11 134 A 1
ATOM 2148 H  HA3 . GLY A 1 134 ?  -4.340  -7.477  10.577 1.0 95.11 134 A 1
ATOM 2149 C    C . GLY A 1 134 ?  -2.424  -7.798  11.485 1.0 95.11 134 A 1
ATOM 2150 O    O . GLY A 1 134 ?  -2.004  -8.403  10.497 1.0 95.11 134 A 1
ATOM 2151 N    N . LYS A 1 135 ?  -1.742  -7.740  12.631 1.0 95.57 135 A 1
ATOM 2152 H    H . LYS A 1 135 ?  -2.146  -7.212  13.392 1.0 95.57 135 A 1
ATOM 2153 C   CA . LYS A 1 135 ?  -0.431  -8.357  12.835 1.0 95.57 135 A 1
ATOM 2154 H   HA . LYS A 1 135 ?   0.231  -8.025  12.036 1.0 95.57 135 A 1
ATOM 2155 C    C . LYS A 1 135 ?  -0.499  -9.883  12.733 1.0 95.57 135 A 1
ATOM 2156 C   CB . LYS A 1 135 ?   0.128  -7.870  14.178 1.0 95.57 135 A 1
ATOM 2157 H  HB2 . LYS A 1 135 ?  -0.527  -8.196  14.986 1.0 95.57 135 A 1
ATOM 2158 H  HB3 . LYS A 1 135 ?   0.158  -6.780  14.178 1.0 95.57 135 A 1
ATOM 2159 O    O . LYS A 1 135 ?   0.305 -10.461  12.009 1.0 95.57 135 A 1
ATOM 2160 C   CG . LYS A 1 135 ?   1.540  -8.407  14.419 1.0 95.57 135 A 1
ATOM 2161 H  HG2 . LYS A 1 135 ?   1.489  -9.493  14.492 1.0 95.57 135 A 1
ATOM 2162 H  HG3 . LYS A 1 135 ?   2.181  -8.140  13.579 1.0 95.57 135 A 1
ATOM 2163 C   CD . LYS A 1 135 ?   2.136  -7.833  15.711 1.0 95.57 135 A 1
ATOM 2164 H  HD2 . LYS A 1 135 ?   1.440  -7.970  16.539 1.0 95.57 135 A 1
ATOM 2165 H  HD3 . LYS A 1 135 ?   2.309  -6.766  15.571 1.0 95.57 135 A 1
ATOM 2166 C   CE . LYS A 1 135 ?   3.465  -8.528  16.021 1.0 95.57 135 A 1
ATOM 2167 H  HE2 . LYS A 1 135 ?   3.996  -7.977  16.797 1.0 95.57 135 A 1
ATOM 2168 H  HE3 . LYS A 1 135 ?   4.071  -8.522  15.115 1.0 95.57 135 A 1
ATOM 2169 N   NZ . LYS A 1 135 ?   3.256  -9.933  16.449 1.0 95.57 135 A 1
ATOM 2170 H  HZ1 . LYS A 1 135 ?   2.572 -10.405  15.875 1.0 95.57 135 A 1
ATOM 2171 H  HZ2 . LYS A 1 135 ?   2.997 -10.057  17.417 1.0 95.57 135 A 1
ATOM 2172 H  HZ3 . LYS A 1 135 ?   4.040 -10.515  16.191 1.0 95.57 135 A 1
ATOM 2173 N    N . ALA A 1 136 ?  -1.467 -10.524  13.388 1.0 95.86 136 A 1
ATOM 2174 H    H . ALA A 1 136 ?  -2.096  -9.987  13.968 1.0 95.86 136 A 1
ATOM 2175 C   CA . ALA A 1 136 ?  -1.645 -11.974  13.345 1.0 95.86 136 A 1
ATOM 2176 H   HA . ALA A 1 136 ?  -0.718 -12.448  13.669 1.0 95.86 136 A 1
ATOM 2177 C    C . ALA A 1 136 ?  -1.952 -12.479  11.924 1.0 95.86 136 A 1
ATOM 2178 C   CB . ALA A 1 136 ?  -2.756 -12.359  14.328 1.0 95.86 136 A 1
ATOM 2179 H  HB1 . ALA A 1 136 ?  -2.486 -12.040  15.334 1.0 95.86 136 A 1
ATOM 2180 H  HB2 . ALA A 1 136 ?  -2.890 -13.441  14.323 1.0 95.86 136 A 1
ATOM 2181 H  HB3 . ALA A 1 136 ?  -3.693 -11.881  14.041 1.0 95.86 136 A 1
ATOM 2182 O    O . ALA A 1 136 ?  -1.436 -13.522  11.518 1.0 95.86 136 A 1
ATOM 2183 N    N . LEU A 1 137 ?  -2.734 -11.726  11.138 1.0 95.58 137 A 1
ATOM 2184 H    H . LEU A 1 137 ?  -3.177 -10.906  11.528 1.0 95.58 137 A 1
ATOM 2185 C   CA . LEU A 1 137 ?  -2.988 -12.068   9.738 1.0 95.58 137 A 1
ATOM 2186 H   HA . LEU A 1 137 ?  -3.328 -13.104   9.723 1.0 95.58 137 A 1
ATOM 2187 C    C . LEU A 1 137 ?  -1.702 -12.001   8.901 1.0 95.58 137 A 1
ATOM 2188 C   CB . LEU A 1 137 ?  -4.107 -11.173   9.172 1.0 95.58 137 A 1
ATOM 2189 H  HB2 . LEU A 1 137 ?  -4.974 -11.236   9.829 1.0 95.58 137 A 1
ATOM 2190 H  HB3 . LEU A 1 137 ?  -3.763 -10.139   9.167 1.0 95.58 137 A 1
ATOM 2191 O    O . LEU A 1 137 ?  -1.405 -12.948   8.175 1.0 95.58 137 A 1
ATOM 2192 C   CG . LEU A 1 137 ?  -4.535 -11.567   7.743 1.0 95.58 137 A 1
ATOM 2193 H   HG . LEU A 1 137 ?  -3.676 -11.504   7.075 1.0 95.58 137 A 1
ATOM 2194 C  CD1 . LEU A 1 137 ?  -5.109 -12.988   7.696 1.0 95.58 137 A 1
ATOM 2195 H HD11 . LEU A 1 137 ?  -5.498 -13.201   6.701 1.0 95.58 137 A 1
ATOM 2196 H HD12 . LEU A 1 137 ?  -4.321 -13.713   7.898 1.0 95.58 137 A 1
ATOM 2197 H HD13 . LEU A 1 137 ?  -5.904 -13.097   8.434 1.0 95.58 137 A 1
ATOM 2198 C  CD2 . LEU A 1 137 ?  -5.610 -10.612   7.224 1.0 95.58 137 A 1
ATOM 2199 H HD21 . LEU A 1 137 ?  -5.847 -10.847   6.187 1.0 95.58 137 A 1
ATOM 2200 H HD22 . LEU A 1 137 ?  -5.240  -9.587   7.264 1.0 95.58 137 A 1
ATOM 2201 H HD23 . LEU A 1 137 ?  -6.512 -10.688   7.832 1.0 95.58 137 A 1
ATOM 2202 N    N . ALA A 1 138 ?  -0.905 -10.939   9.044 1.0 95.21 138 A 1
ATOM 2203 H    H . ALA A 1 138 ?  -1.188 -10.198   9.669 1.0 95.21 138 A 1
ATOM 2204 C   CA . ALA A 1 138 ?   0.379 -10.821   8.350 1.0 95.21 138 A 1
ATOM 2205 H   HA . ALA A 1 138 ?   0.207 -10.923   7.279 1.0 95.21 138 A 1
ATOM 2206 C    C . ALA A 1 138 ?   1.382 -11.910   8.769 1.0 95.21 138 A 1
ATOM 2207 C   CB . ALA A 1 138 ?   0.951  -9.434   8.626 1.0 95.21 138 A 1
ATOM 2208 H  HB1 . ALA A 1 138 ?   1.189  -9.346   9.686 1.0 95.21 138 A 1
ATOM 2209 H  HB2 . ALA A 1 138 ?   1.859  -9.289   8.041 1.0 95.21 138 A 1
ATOM 2210 H  HB3 . ALA A 1 138 ?   0.224  -8.667   8.357 1.0 95.21 138 A 1
ATOM 2211 O    O . ALA A 1 138 ?   2.038 -12.501   7.913 1.0 95.21 138 A 1
ATOM 2212 N    N . GLU A 1 139 ?   1.464 -12.229  10.065 1.0 94.11 139 A 1
ATOM 2213 H    H . GLU A 1 139 ?   0.931 -11.684  10.727 1.0 94.11 139 A 1
ATOM 2214 C   CA . GLU A 1 139 ?   2.307 -13.313  10.585 1.0 94.11 139 A 1
ATOM 2215 H   HA . GLU A 1 139 ?   3.328 -13.155  10.239 1.0 94.11 139 A 1
ATOM 2216 C    C . GLU A 1 139 ?   1.879 -14.678  10.020 1.0 94.11 139 A 1
ATOM 2217 C   CB . GLU A 1 139 ?   2.316 -13.289  12.130 1.0 94.11 139 A 1
ATOM 2218 H  HB2 . GLU A 1 139 ?   1.296 -13.194  12.503 1.0 94.11 139 A 1
ATOM 2219 H  HB3 . GLU A 1 139 ?   2.740 -14.222  12.501 1.0 94.11 139 A 1
ATOM 2220 O    O . GLU A 1 139 ?   2.740 -15.467   9.635 1.0 94.11 139 A 1
ATOM 2221 C   CG . GLU A 1 139 ?   3.184 -12.123  12.634 1.0 94.11 139 A 1
ATOM 2222 H  HG2 . GLU A 1 139 ?   2.829 -11.189  12.197 1.0 94.11 139 A 1
ATOM 2223 H  HG3 . GLU A 1 139 ?   4.198 -12.279  12.266 1.0 94.11 139 A 1
ATOM 2224 C   CD . GLU A 1 139 ?   3.237 -11.942  14.160 1.0 94.11 139 A 1
ATOM 2225 O  OE1 . GLU A 1 139 ?   4.307 -11.526  14.666 1.0 94.11 139 A 1
ATOM 2226 O  OE2 . GLU A 1 139 ?   2.207 -12.006  14.869 1.0 94.11 139 A 1
ATOM 2227 N    N . SER A 1 140 ?   0.573 -14.923   9.841 1.0 94.53 140 A 1
ATOM 2228 H    H . SER A 1 140 ?  -0.093 -14.254  10.202 1.0 94.53 140 A 1
ATOM 2229 C   CA . SER A 1 140 ?   0.066 -16.136   9.175 1.0 94.53 140 A 1
ATOM 2230 H   HA . SER A 1 140 ?   0.515 -16.993   9.677 1.0 94.53 140 A 1
ATOM 2231 C    C . SER A 1 140 ?   0.455 -16.249   7.691 1.0 94.53 140 A 1
ATOM 2232 C   CB . SER A 1 140 ?  -1.455 -16.252   9.348 1.0 94.53 140 A 1
ATOM 2233 H  HB2 . SER A 1 140 ?  -1.735 -17.298   9.220 1.0 94.53 140 A 1
ATOM 2234 H  HB3 . SER A 1 140 ?  -1.729 -15.953  10.359 1.0 94.53 140 A 1
ATOM 2235 O    O . SER A 1 140 ?   0.428 -17.341   7.127 1.0 94.53 140 A 1
ATOM 2236 O   OG . SER A 1 140 ?  -2.191 -15.487   8.409 1.0 94.53 140 A 1
ATOM 2237 H   HG . SER A 1 140 ?  -1.833 -14.598   8.360 1.0 94.53 140 A 1
ATOM 2238 N    N . TRP A 1 141 ?   0.836 -15.134   7.060 1.0 91.93 141 A 1
ATOM 2239 H    H . TRP A 1 141 ?   0.805 -14.267   7.577 1.0 91.93 141 A 1
ATOM 2240 C   CA . TRP A 1 141 ?   1.304 -15.061   5.669 1.0 91.93 141 A 1
ATOM 2241 H   HA . TRP A 1 141 ?   1.034 -15.978   5.145 1.0 91.93 141 A 1
ATOM 2242 C    C . TRP A 1 141 ?   2.831 -14.934   5.557 1.0 91.93 141 A 1
ATOM 2243 C   CB . TRP A 1 141 ?   0.602 -13.887   4.967 1.0 91.93 141 A 1
ATOM 2244 H  HB2 . TRP A 1 141 ?   0.913 -12.962   5.452 1.0 91.93 141 A 1
ATOM 2245 H  HB3 . TRP A 1 141 ?   0.952 -13.843   3.936 1.0 91.93 141 A 1
ATOM 2246 O    O . TRP A 1 141 ?   3.354 -14.863   4.447 1.0 91.93 141 A 1
ATOM 2247 C   CG . TRP A 1 141 ?  -0.899 -13.902   4.930 1.0 91.93 141 A 1
ATOM 2248 C  CD1 . TRP A 1 141 ?  -1.704 -14.940   5.257 1.0 91.93 141 A 1
ATOM 2249 H  HD1 . TRP A 1 141 ?  -1.365 -15.899   5.619 1.0 91.93 141 A 1
ATOM 2250 C  CD2 . TRP A 1 141 ?  -1.794 -12.820   4.528 1.0 91.93 141 A 1
ATOM 2251 C  CE2 . TRP A 1 141 ?  -3.137 -13.287   4.635 1.0 91.93 141 A 1
ATOM 2252 C  CE3 . TRP A 1 141 ?  -1.609 -11.498   4.065 1.0 91.93 141 A 1
ATOM 2253 H  HE3 . TRP A 1 141 ?  -0.603 -11.121   3.961 1.0 91.93 141 A 1
ATOM 2254 N  NE1 . TRP A 1 141 ?  -3.024 -14.572   5.115 1.0 91.93 141 A 1
ATOM 2255 H  HE1 . TRP A 1 141 ?  -3.789 -15.161   5.411 1.0 91.93 141 A 1
ATOM 2256 C  CH2 . TRP A 1 141 ?  -4.020 -11.195   3.809 1.0 91.93 141 A 1
ATOM 2257 H  HH2 . TRP A 1 141 ?  -4.857 -10.585   3.503 1.0 91.93 141 A 1
ATOM 2258 C  CZ2 . TRP A 1 141 ?  -4.237 -12.498   4.283 1.0 91.93 141 A 1
ATOM 2259 H  HZ2 . TRP A 1 141 ?  -5.235 -12.899   4.377 1.0 91.93 141 A 1
ATOM 2260 C  CZ3 . TRP A 1 141 ?  -2.711 -10.694   3.711 1.0 91.93 141 A 1
ATOM 2261 H  HZ3 . TRP A 1 141 ?  -2.548  -9.692   3.342 1.0 91.93 141 A 1
ATOM 2262 N    N . ASN A 1 142 ?   3.551 -14.876   6.687 1.0 94.05 142 A 1
ATOM 2263 H    H . ASN A 1 142 ?   3.059 -14.986   7.562 1.0 94.05 142 A 1
ATOM 2264 C   CA . ASN A 1 142 ?   4.966 -14.489   6.756 1.0 94.05 142 A 1
ATOM 2265 H   HA . ASN A 1 142 ?   5.188 -14.322   7.810 1.0 94.05 142 A 1
ATOM 2266 C    C . ASN A 1 142 ?   5.255 -13.134   6.055 1.0 94.05 142 A 1
ATOM 2267 C   CB . ASN A 1 142 ?   5.829 -15.677   6.295 1.0 94.05 142 A 1
ATOM 2268 H  HB2 . ASN A 1 142 ?   5.698 -15.820   5.223 1.0 94.05 142 A 1
ATOM 2269 H  HB3 . ASN A 1 142 ?   5.498 -16.583   6.805 1.0 94.05 142 A 1
ATOM 2270 O    O . ASN A 1 142 ?   6.313 -12.927   5.459 1.0 94.05 142 A 1
ATOM 2271 C   CG . ASN A 1 142 ?   7.301 -15.491   6.609 1.0 94.05 142 A 1
ATOM 2272 N  ND2 . ASN A 1 142 ?   8.156 -15.547   5.616 1.0 94.05 142 A 1
ATOM 2273 H HD21 . ASN A 1 142 ?   9.112 -15.323   5.853 1.0 94.05 142 A 1
ATOM 2274 H HD22 . ASN A 1 142 ?   7.799 -15.524   4.672 1.0 94.05 142 A 1
ATOM 2275 O  OD1 . ASN A 1 142 ?   7.709 -15.312   7.744 1.0 94.05 142 A 1
ATOM 2276 N    N . ALA A 1 143 ?   4.286 -12.215   6.115 1.0 92.52 143 A 1
ATOM 2277 H    H . ALA A 1 143 ?   3.473 -12.440   6.670 1.0 92.52 143 A 1
ATOM 2278 C   CA . ALA A 1 143 ?   4.309 -10.893   5.498 1.0 92.52 143 A 1
ATOM 2279 H   HA . ALA A 1 143 ?   5.046 -10.885   4.695 1.0 92.52 143 A 1
ATOM 2280 C    C . ALA A 1 143 ?   4.696  -9.799   6.510 1.0 92.52 143 A 1
ATOM 2281 C   CB . ALA A 1 143 ?   2.928 -10.639   4.876 1.0 92.52 143 A 1
ATOM 2282 H  HB1 . ALA A 1 143 ?   2.161 -10.679   5.650 1.0 92.52 143 A 1
ATOM 2283 H  HB2 . ALA A 1 143 ?   2.900  -9.655   4.408 1.0 92.52 143 A 1
ATOM 2284 H  HB3 . ALA A 1 143 ?   2.719 -11.398   4.123 1.0 92.52 143 A 1
ATOM 2285 O    O . ALA A 1 143 ?   4.507  -9.943   7.719 1.0 92.52 143 A 1
ATOM 2286 N    N . ALA A 1 144 ?   5.195  -8.659   6.025 1.0  94.0 144 A 1
ATOM 2287 H    H . ALA A 1 144 ?   5.280  -8.562   5.023 1.0  94.0 144 A 1
ATOM 2288 C   CA . ALA A 1 144 ?   5.377  -7.485   6.882 1.0  94.0 144 A 1
ATOM 2289 H   HA . ALA A 1 144 ?   5.819  -7.815   7.822 1.0  94.0 144 A 1
ATOM 2290 C    C . ALA A 1 144 ?   4.022  -6.829   7.219 1.0  94.0 144 A 1
ATOM 2291 C   CB . ALA A 1 144 ?   6.360  -6.511   6.222 1.0  94.0 144 A 1
ATOM 2292 H  HB1 . ALA A 1 144 ?   6.001  -6.232   5.231 1.0  94.0 144 A 1
ATOM 2293 H  HB2 . ALA A 1 144 ?   7.333  -6.993   6.129 1.0  94.0 144 A 1
ATOM 2294 H  HB3 . ALA A 1 144 ?   6.464  -5.614   6.832 1.0  94.0 144 A 1
ATOM 2295 O    O . ALA A 1 144 ?   3.100  -6.861   6.407 1.0  94.0 144 A 1
ATOM 2296 N    N . PHE A 1 145 ?   3.919  -6.184   8.385 1.0  94.7 145 A 1
ATOM 2297 H    H . PHE A 1 145 ?   4.703  -6.195   9.022 1.0  94.7 145 A 1
ATOM 2298 C   CA . PHE A 1 145 ?   2.737  -5.421   8.805 1.0  94.7 145 A 1
ATOM 2299 H   HA . PHE A 1 145 ?   2.053  -5.338   7.961 1.0  94.7 145 A 1
ATOM 2300 C    C . PHE A 1 145 ?   3.109  -4.005   9.250 1.0  94.7 145 A 1
ATOM 2301 C   CB . PHE A 1 145 ?   2.002  -6.163   9.932 1.0  94.7 145 A 1
ATOM 2302 H  HB2 . PHE A 1 145 ?   2.680  -6.276  10.778 1.0  94.7 145 A 1
ATOM 2303 H  HB3 . PHE A 1 145 ?   1.753  -7.163   9.577 1.0  94.7 145 A 1
ATOM 2304 O    O . PHE A 1 145 ?   4.126  -3.825   9.923 1.0  94.7 145 A 1
ATOM 2305 C   CG . PHE A 1 145 ?   0.717  -5.500  10.402 1.0  94.7 145 A 1
ATOM 2306 C  CD1 . PHE A 1 145 ?   0.558  -5.138  11.753 1.0  94.7 145 A 1
ATOM 2307 H  HD1 . PHE A 1 145 ?   1.339  -5.343  12.471 1.0  94.7 145 A 1
ATOM 2308 C  CD2 . PHE A 1 145 ?  -0.322  -5.233   9.490 1.0  94.7 145 A 1
ATOM 2309 H  HD2 . PHE A 1 145 ?  -0.218  -5.523   8.454 1.0  94.7 145 A 1
ATOM 2310 C  CE1 . PHE A 1 145 ?  -0.628  -4.519  12.182 1.0  94.7 145 A 1
ATOM 2311 H  HE1 . PHE A 1 145 ?  -0.766  -4.280  13.227 1.0  94.7 145 A 1
ATOM 2312 C  CE2 . PHE A 1 145 ?  -1.488  -4.570   9.912 1.0  94.7 145 A 1
ATOM 2313 H  HE2 . PHE A 1 145 ?  -2.256  -4.325   9.193 1.0  94.7 145 A 1
ATOM 2314 C   CZ . PHE A 1 145 ?  -1.644  -4.215  11.263 1.0  94.7 145 A 1
ATOM 2315 H   HZ . PHE A 1 145 ?  -2.537  -3.712  11.604 1.0  94.7 145 A 1
ATOM 2316 N    N . LEU A 1 146 ?   2.269  -3.023   8.907 1.0 93.93 146 A 1
ATOM 2317 H    H . LEU A 1 146 ?   1.485  -3.269   8.321 1.0 93.93 146 A 1
ATOM 2318 C   CA . LEU A 1 146 ?   2.204  -1.703   9.545 1.0 93.93 146 A 1
ATOM 2319 H   HA . LEU A 1 146 ?   2.528  -1.793  10.582 1.0 93.93 146 A 1
ATOM 2320 C    C . LEU A 1 146 ?   0.755  -1.189   9.570 1.0 93.93 146 A 1
ATOM 2321 C   CB . LEU A 1 146 ?   3.088  -0.664   8.814 1.0 93.93 146 A 1
ATOM 2322 H  HB2 . LEU A 1 146 ?   2.794   0.328   9.157 1.0 93.93 146 A 1
ATOM 2323 H  HB3 . LEU A 1 146 ?   2.857  -0.709   7.750 1.0 93.93 146 A 1
ATOM 2324 O    O . LEU A 1 146 ?  -0.048  -1.497   8.690 1.0 93.93 146 A 1
ATOM 2325 C   CG . LEU A 1 146 ?   4.614  -0.768   9.001 1.0 93.93 146 A 1
ATOM 2326 H   HG . LEU A 1 146 ?   4.977  -1.700   8.567 1.0 93.93 146 A 1
ATOM 2327 C  CD1 . LEU A 1 146 ?   5.295   0.399   8.280 1.0 93.93 146 A 1
ATOM 2328 H HD11 . LEU A 1 146 ?   4.940   0.471   7.251 1.0 93.93 146 A 1
ATOM 2329 H HD12 . LEU A 1 146 ?   5.058   1.339   8.779 1.0 93.93 146 A 1
ATOM 2330 H HD13 . LEU A 1 146 ?   6.376   0.263   8.273 1.0 93.93 146 A 1
ATOM 2331 C  CD2 . LEU A 1 146 ?   5.053  -0.690  10.466 1.0 93.93 146 A 1
ATOM 2332 H HD21 . LEU A 1 146 ?   4.656   0.215  10.926 1.0 93.93 146 A 1
ATOM 2333 H HD22 . LEU A 1 146 ?   4.689  -1.558  11.015 1.0 93.93 146 A 1
ATOM 2334 H HD23 . LEU A 1 146 ?   6.141  -0.676  10.527 1.0 93.93 146 A 1
ATOM 2335 N    N . GLU A 1 147 ?   0.458  -0.315  10.528 1.0 93.88 147 A 1
ATOM 2336 H    H . GLU A 1 147 ?   1.171  -0.084  11.205 1.0 93.88 147 A 1
ATOM 2337 C   CA . GLU A 1 147 ?  -0.673   0.611  10.428 1.0 93.88 147 A 1
ATOM 2338 H   HA . GLU A 1 147 ?  -1.417   0.194   9.749 1.0 93.88 147 A 1
ATOM 2339 C    C . GLU A 1 147 ?  -0.232   1.958   9.849 1.0 93.88 147 A 1
ATOM 2340 C   CB . GLU A 1 147 ?  -1.347   0.821  11.783 1.0 93.88 147 A 1
ATOM 2341 H  HB2 . GLU A 1 147 ?  -0.593   0.932  12.563 1.0 93.88 147 A 1
ATOM 2342 H  HB3 . GLU A 1 147 ?  -1.928   1.742  11.731 1.0 93.88 147 A 1
ATOM 2343 O    O . GLU A 1 147 ?   0.897   2.406  10.059 1.0 93.88 147 A 1
ATOM 2344 C   CG . GLU A 1 147 ?  -2.297  -0.328  12.123 1.0 93.88 147 A 1
ATOM 2345 H  HG2 . GLU A 1 147 ?  -2.989  -0.472  11.293 1.0 93.88 147 A 1
ATOM 2346 H  HG3 . GLU A 1 147 ?  -1.719  -1.244  12.246 1.0 93.88 147 A 1
ATOM 2347 C   CD . GLU A 1 147 ?  -3.108  -0.046  13.391 1.0 93.88 147 A 1
ATOM 2348 O  OE1 . GLU A 1 147 ?  -3.793  -0.972  13.863 1.0 93.88 147 A 1
ATOM 2349 O  OE2 . GLU A 1 147 ?  -3.102   1.093  13.914 1.0 93.88 147 A 1
ATOM 2350 N    N . SER A 1 148 ?  -1.138   2.630   9.141 1.0 91.87 148 A 1
ATOM 2351 H    H . SER A 1 148 ?  -2.067   2.242   9.060 1.0 91.87 148 A 1
ATOM 2352 C   CA . SER A 1 148 ?  -0.879   3.913   8.483 1.0 91.87 148 A 1
ATOM 2353 H   HA . SER A 1 148 ?  -0.089   4.435   9.024 1.0 91.87 148 A 1
ATOM 2354 C    C . SER A 1 148 ?  -2.102   4.827   8.484 1.0 91.87 148 A 1
ATOM 2355 C   CB . SER A 1 148 ?  -0.386   3.675   7.050 1.0 91.87 148 A 1
ATOM 2356 H  HB2 . SER A 1 148 ?  -0.170   4.630   6.570 1.0 91.87 148 A 1
ATOM 2357 H  HB3 . SER A 1 148 ?   0.532   3.088   7.078 1.0 91.87 148 A 1
ATOM 2358 O    O . SER A 1 148 ?  -3.236   4.398   8.714 1.0 91.87 148 A 1
ATOM 2359 O   OG . SER A 1 148 ?  -1.366   2.981   6.306 1.0 91.87 148 A 1
ATOM 2360 H   HG . SER A 1 148 ?  -1.546   2.154   6.758 1.0 91.87 148 A 1
ATOM 2361 N    N . SER A 1 149 ?  -1.865   6.109   8.219 1.0  90.6 149 A 1
ATOM 2362 H    H . SER A 1 149 ?  -0.910   6.402   8.071 1.0  90.6 149 A 1
ATOM 2363 C   CA . SER A 1 149 ?  -2.900   7.041   7.788 1.0  90.6 149 A 1
ATOM 2364 H   HA . SER A 1 149 ?  -3.793   6.490   7.495 1.0  90.6 149 A 1
ATOM 2365 C    C . SER A 1 149 ?  -2.398   7.824   6.584 1.0  90.6 149 A 1
ATOM 2366 C   CB . SER A 1 149 ?  -3.290   8.014   8.902 1.0  90.6 149 A 1
ATOM 2367 H  HB2 . SER A 1 149 ?  -3.691   7.467   9.755 1.0  90.6 149 A 1
ATOM 2368 H  HB3 . SER A 1 149 ?  -2.420   8.589   9.218 1.0  90.6 149 A 1
ATOM 2369 O    O . SER A 1 149 ?  -1.317   8.408   6.624 1.0  90.6 149 A 1
ATOM 2370 O   OG . SER A 1 149 ?  -4.278   8.884   8.384 1.0  90.6 149 A 1
ATOM 2371 H   HG . SER A 1 149 ?  -5.109   8.633   8.795 1.0  90.6 149 A 1
ATOM 2372 N    N . ALA A 1 150 ?  -3.224   7.926   5.544 1.0 90.67 150 A 1
ATOM 2373 H    H . ALA A 1 150 ?  -4.068   7.372   5.547 1.0 90.67 150 A 1
ATOM 2374 C   CA . ALA A 1 150 ?  -2.980   8.832   4.423 1.0 90.67 150 A 1
ATOM 2375 H   HA . ALA A 1 150 ?  -2.011   8.592   3.987 1.0 90.67 150 A 1
ATOM 2376 C    C . ALA A 1 150 ?  -2.917  10.322   4.837 1.0 90.67 150 A 1
ATOM 2377 C   CB . ALA A 1 150 ?  -4.055   8.571   3.365 1.0 90.67 150 A 1
ATOM 2378 H  HB1 . ALA A 1 150 ?  -5.041   8.804   3.767 1.0 90.67 150 A 1
ATOM 2379 H  HB2 . ALA A 1 150 ?  -3.864   9.202   2.497 1.0 90.67 150 A 1
ATOM 2380 H  HB3 . ALA A 1 150 ?  -4.026   7.528   3.050 1.0 90.67 150 A 1
ATOM 2381 O    O . ALA A 1 150 ?  -2.435  11.142   4.062 1.0 90.67 150 A 1
ATOM 2382 N    N . LYS A 1 151 ?  -3.340  10.685   6.058 1.0 91.42 151 A 1
ATOM 2383 H    H . LYS A 1 151 ?  -3.735   9.974   6.656 1.0 91.42 151 A 1
ATOM 2384 C   CA . LYS A 1 151 ?  -3.166  12.034   6.630 1.0 91.42 151 A 1
ATOM 2385 H   HA . LYS A 1 151 ?  -3.228  12.774   5.832 1.0 91.42 151 A 1
ATOM 2386 C    C . LYS A 1 151 ?  -1.794  12.230   7.294 1.0 91.42 151 A 1
ATOM 2387 C   CB . LYS A 1 151 ?  -4.298  12.318   7.632 1.0 91.42 151 A 1
ATOM 2388 H  HB2 . LYS A 1 151 ?  -4.168  13.323   8.033 1.0 91.42 151 A 1
ATOM 2389 H  HB3 . LYS A 1 151 ?  -4.215  11.613   8.460 1.0 91.42 151 A 1
ATOM 2390 O    O . LYS A 1 151 ?  -1.352  13.361   7.465 1.0 91.42 151 A 1
ATOM 2391 C   CG . LYS A 1 151 ?  -5.703  12.214   7.011 1.0 91.42 151 A 1
ATOM 2392 H  HG2 . LYS A 1 151 ?  -5.826  12.981   6.246 1.0 91.42 151 A 1
ATOM 2393 H  HG3 . LYS A 1 151 ?  -5.828  11.234   6.550 1.0 91.42 151 A 1
ATOM 2394 C   CD . LYS A 1 151 ?  -6.779  12.378   8.089 1.0 91.42 151 A 1
ATOM 2395 H  HD2 . LYS A 1 151 ?  -6.530  11.715   8.917 1.0 91.42 151 A 1
ATOM 2396 H  HD3 . LYS A 1 151 ?  -6.789  13.405   8.454 1.0 91.42 151 A 1
ATOM 2397 C   CE . LYS A 1 151 ?  -8.159  12.000   7.537 1.0 91.42 151 A 1
ATOM 2398 H  HE2 . LYS A 1 151 ?  -8.549  12.820   6.934 1.0 91.42 151 A 1
ATOM 2399 H  HE3 . LYS A 1 151 ?  -8.038  11.136   6.883 1.0 91.42 151 A 1
ATOM 2400 N   NZ . LYS A 1 151 ?  -9.088  11.645   8.636 1.0 91.42 151 A 1
ATOM 2401 H  HZ1 . LYS A 1 151 ?  -8.688  10.893   9.178 1.0 91.42 151 A 1
ATOM 2402 H  HZ2 . LYS A 1 151 ?  -9.227  12.418   9.270 1.0 91.42 151 A 1
ATOM 2403 H  HZ3 . LYS A 1 151 ?  -9.979  11.328   8.280 1.0 91.42 151 A 1
ATOM 2404 N    N . GLU A 1 152 ?  -1.099  11.147   7.649 1.0 89.82 152 A 1
ATOM 2405 H    H . GLU A 1 152 ?  -1.478  10.242   7.410 1.0 89.82 152 A 1
ATOM 2406 C   CA . GLU A 1 152 ?   0.221  11.169   8.288 1.0 89.82 152 A 1
ATOM 2407 H   HA . GLU A 1 152 ?   0.437  12.169   8.665 1.0 89.82 152 A 1
ATOM 2408 C    C . GLU A 1 152 ?   1.320  10.791   7.286 1.0 89.82 152 A 1
ATOM 2409 C   CB . GLU A 1 152 ?   0.262  10.205   9.483 1.0 89.82 152 A 1
ATOM 2410 H  HB2 . GLU A 1 152 ?  -0.130   9.236   9.175 1.0 89.82 152 A 1
ATOM 2411 H  HB3 . GLU A 1 152 ?   1.305  10.076   9.772 1.0 89.82 152 A 1
ATOM 2412 O    O . GLU A 1 152 ?   1.649   9.609   7.133 1.0 89.82 152 A 1
ATOM 2413 C   CG . GLU A 1 152 ?  -0.502  10.684  10.719 1.0 89.82 152 A 1
ATOM 2414 H  HG2 . GLU A 1 152 ?  -1.528  10.921  10.439 1.0 89.82 152 A 1
ATOM 2415 H  HG3 . GLU A 1 152 ?  -0.029  11.586  11.108 1.0 89.82 152 A 1
ATOM 2416 C   CD . GLU A 1 152 ?  -0.487   9.581  11.782 1.0 89.82 152 A 1
ATOM 2417 O  OE1 . GLU A 1 152 ?  -1.577   9.126  12.178 1.0 89.82 152 A 1
ATOM 2418 O  OE2 . GLU A 1 152 ?   0.609   9.086  12.150 1.0 89.82 152 A 1
ATOM 2419 N    N . ASN A 1 153 ?   1.932  11.800   6.651 1.0 88.66 153 A 1
ATOM 2420 H    H . ASN A 1 153 ?   1.558  12.730   6.779 1.0 88.66 153 A 1
ATOM 2421 C   CA . ASN A 1 153 ?   3.000  11.632   5.653 1.0 88.66 153 A 1
ATOM 2422 H   HA . ASN A 1 153 ?   2.557  11.276   4.723 1.0 88.66 153 A 1
ATOM 2423 C    C . ASN A 1 153 ?   4.064  10.597   6.052 1.0 88.66 153 A 1
ATOM 2424 C   CB . ASN A 1 153 ?   3.668  12.994   5.390 1.0 88.66 153 A 1
ATOM 2425 H  HB2 . ASN A 1 153 ?   4.113  13.381   6.306 1.0 88.66 153 A 1
ATOM 2426 H  HB3 . ASN A 1 153 ?   2.933  13.714   5.032 1.0 88.66 153 A 1
ATOM 2427 O    O . ASN A 1 153 ?   4.381   9.699   5.273 1.0 88.66 153 A 1
ATOM 2428 C   CG . ASN A 1 153 ?   4.766  12.850   4.351 1.0 88.66 153 A 1
ATOM 2429 N  ND2 . ASN A 1 153 ?   4.412  12.718   3.100 1.0 88.66 153 A 1
ATOM 2430 H HD21 . ASN A 1 153 ?   3.439  12.788   2.836 1.0 88.66 153 A 1
ATOM 2431 H HD22 . ASN A 1 153 ?   5.129  12.569   2.405 1.0 88.66 153 A 1
ATOM 2432 O  OD1 . ASN A 1 153 ?   5.942  12.787   4.664 1.0 88.66 153 A 1
ATOM 2433 N    N . GLN A 1 154 ?   4.554  10.685   7.292 1.0 90.72 154 A 1
ATOM 2434 H    H . GLN A 1 154 ?   4.241  11.453   7.868 1.0 90.72 154 A 1
ATOM 2435 C   CA . GLN A 1 154 ?   5.578   9.792   7.828 1.0 90.72 154 A 1
ATOM 2436 H   HA . GLN A 1 154 ?   6.480   9.922   7.230 1.0 90.72 154 A 1
ATOM 2437 C    C . GLN A 1 154 ?   5.168   8.312   7.732 1.0 90.72 154 A 1
ATOM 2438 C   CB . GLN A 1 154 ?   5.868  10.225   9.278 1.0 90.72 154 A 1
ATOM 2439 H  HB2 . GLN A 1 154 ?   6.082  11.294   9.287 1.0 90.72 154 A 1
ATOM 2440 H  HB3 . GLN A 1 154 ?   4.982  10.055   9.890 1.0 90.72 154 A 1
ATOM 2441 O    O . GLN A 1 154 ?   5.978   7.478   7.340 1.0 90.72 154 A 1
ATOM 2442 C   CG . GLN A 1 154 ?   7.057   9.499   9.924 1.0 90.72 154 A 1
ATOM 2443 H  HG2 . GLN A 1 154 ?   7.237   9.911  10.917 1.0 90.72 154 A 1
ATOM 2444 H  HG3 . GLN A 1 154 ?   6.815   8.442  10.040 1.0 90.72 154 A 1
ATOM 2445 C   CD . GLN A 1 154 ?   8.333   9.643   9.102 1.0 90.72 154 A 1
ATOM 2446 N  NE2 . GLN A 1 154 ?   8.904   8.562   8.643 1.0 90.72 154 A 1
ATOM 2447 H HE21 . GLN A 1 154 ?   8.532   7.652   8.874 1.0 90.72 154 A 1
ATOM 2448 H HE22 . GLN A 1 154 ?   9.626   8.660   7.943 1.0 90.72 154 A 1
ATOM 2449 O  OE1 . GLN A 1 154 ?   8.815  10.725   8.809 1.0 90.72 154 A 1
ATOM 2450 N    N . THR A 1 155 ?   3.901   7.978   8.001 1.0 91.69 155 A 1
ATOM 2451 H    H . THR A 1 155 ?   3.233   8.715   8.182 1.0 91.69 155 A 1
ATOM 2452 C   CA . THR A 1 155 ?   3.430   6.582   7.962 1.0 91.69 155 A 1
ATOM 2453 H   HA . THR A 1 155 ?   4.175   5.964   8.462 1.0 91.69 155 A 1
ATOM 2454 C    C . THR A 1 155 ?   3.306   6.040   6.543 1.0 91.69 155 A 1
ATOM 2455 C   CB . THR A 1 155 ?   2.105   6.374   8.702 1.0 91.69 155 A 1
ATOM 2456 H   HB . THR A 1 155 ?   1.933   5.299   8.760 1.0 91.69 155 A 1
ATOM 2457 O    O . THR A 1 155 ?   3.640   4.880   6.309 1.0 91.69 155 A 1
ATOM 2458 C  CG2 . THR A 1 155 ?   2.134   6.909  10.128 1.0 91.69 155 A 1
ATOM 2459 H HG21 . THR A 1 155 ?   1.160   6.724  10.582 1.0 91.69 155 A 1
ATOM 2460 H HG22 . THR A 1 155 ?   2.326   7.982  10.140 1.0 91.69 155 A 1
ATOM 2461 H HG23 . THR A 1 155 ?   2.908   6.396  10.697 1.0 91.69 155 A 1
ATOM 2462 O  OG1 . THR A 1 155 ?   0.991   6.945   8.049 1.0 91.69 155 A 1
ATOM 2463 H  HG1 . THR A 1 155 ?   1.171   7.859   7.818 1.0 91.69 155 A 1
ATOM 2464 N    N . ALA A 1 156 ?   2.904   6.877   5.581 1.0 90.14 156 A 1
ATOM 2465 H    H . ALA A 1 156 ?   2.649   7.822   5.830 1.0 90.14 156 A 1
ATOM 2466 C   CA . ALA A 1 156 ?   2.929   6.511   4.169 1.0 90.14 156 A 1
ATOM 2467 H   HA . ALA A 1 156 ?   2.377   5.580   4.036 1.0 90.14 156 A 1
ATOM 2468 C    C . ALA A 1 156 ?   4.379   6.266   3.715 1.0 90.14 156 A 1
ATOM 2469 C   CB . ALA A 1 156 ?   2.228   7.611   3.362 1.0 90.14 156 A 1
ATOM 2470 H  HB1 . ALA A 1 156 ?   2.790   8.543   3.422 1.0 90.14 156 A 1
ATOM 2471 H  HB2 . ALA A 1 156 ?   1.222   7.771   3.748 1.0 90.14 156 A 1
ATOM 2472 H  HB3 . ALA A 1 156 ?   2.156   7.304   2.318 1.0 90.14 156 A 1
ATOM 2473 O    O . ALA A 1 156 ?   4.696   5.208   3.173 1.0 90.14 156 A 1
ATOM 2474 N    N . VAL A 1 157 ?   5.291   7.194   4.029 1.0 91.06 157 A 1
ATOM 2475 H    H . VAL A 1 157 ?   4.971   8.022   4.510 1.0 91.06 157 A 1
ATOM 2476 C   CA . VAL A 1 157 ?   6.730   7.067   3.745 1.0 91.06 157 A 1
ATOM 2477 H   HA . VAL A 1 157 ?   6.869   6.962   2.670 1.0 91.06 157 A 1
ATOM 2478 C    C . VAL A 1 157 ?   7.330   5.790   4.337 1.0 91.06 157 A 1
ATOM 2479 C   CB . VAL A 1 157 ?   7.470   8.338   4.215 1.0 91.06 157 A 1
ATOM 2480 H   HB . VAL A 1 157 ?   7.195   8.548   5.249 1.0 91.06 157 A 1
ATOM 2481 O    O . VAL A 1 157 ?   8.090   5.106   3.650 1.0 91.06 157 A 1
ATOM 2482 C  CG1 . VAL A 1 157 ?   8.992   8.194   4.151 1.0 91.06 157 A 1
ATOM 2483 H HG11 . VAL A 1 157 ?   9.297   7.452   4.889 1.0 91.06 157 A 1
ATOM 2484 H HG12 . VAL A 1 157 ?   9.299   7.877   3.154 1.0 91.06 157 A 1
ATOM 2485 H HG13 . VAL A 1 157 ?   9.461   9.145   4.403 1.0 91.06 157 A 1
ATOM 2486 C  CG2 . VAL A 1 157 ?   7.109   9.563   3.362 1.0 91.06 157 A 1
ATOM 2487 H HG21 . VAL A 1 157 ?   6.028   9.662   3.267 1.0 91.06 157 A 1
ATOM 2488 H HG22 . VAL A 1 157 ?   7.553   9.487   2.369 1.0 91.06 157 A 1
ATOM 2489 H HG23 . VAL A 1 157 ?   7.481  10.465   3.848 1.0 91.06 157 A 1
ATOM 2490 N    N . ASP A 1 158 ?   6.973   5.422   5.566 1.0 91.25 158 A 1
ATOM 2491 H    H . ASP A 1 158 ?   6.403   6.047   6.117 1.0 91.25 158 A 1
ATOM 2492 C   CA . ASP A 1 158 ?   7.518   4.226   6.207 1.0 91.25 158 A 1
ATOM 2493 H   HA . ASP A 1 158 ?   8.581   4.177   5.974 1.0 91.25 158 A 1
ATOM 2494 C    C . ASP A 1 158 ?   6.924   2.918   5.659 1.0 91.25 158 A 1
ATOM 2495 C   CB . ASP A 1 158 ?   7.422   4.356   7.730 1.0 91.25 158 A 1
ATOM 2496 H  HB2 . ASP A 1 158 ?   7.731   3.414   8.184 1.0 91.25 158 A 1
ATOM 2497 H  HB3 . ASP A 1 158 ?   6.386   4.547   8.012 1.0 91.25 158 A 1
ATOM 2498 O    O . ASP A 1 158 ?   7.654   1.931   5.569 1.0 91.25 158 A 1
ATOM 2499 C   CG . ASP A 1 158 ?   8.333   5.472   8.268 1.0 91.25 158 A 1
ATOM 2500 O  OD1 . ASP A 1 158 ?   7.980   6.039   9.324 1.0 91.25 158 A 1
ATOM 2501 O  OD2 . ASP A 1 158 ?   9.390   5.780   7.647 1.0 91.25 158 A 1
ATOM 2502 N    N . VAL A 1 159 ?   5.674   2.910   5.176 1.0 92.24 159 A 1
ATOM 2503 H    H . VAL A 1 159 ?   5.114   3.742   5.290 1.0 92.24 159 A 1
ATOM 2504 C   CA . VAL A 1 159 ?   5.110   1.786   4.400 1.0 92.24 159 A 1
ATOM 2505 H   HA . VAL A 1 159 ?   5.192   0.876   4.993 1.0 92.24 159 A 1
ATOM 2506 C    C . VAL A 1 159 ?   5.925   1.531   3.125 1.0 92.24 159 A 1
ATOM 2507 C   CB . VAL A 1 159 ?   3.611   2.024   4.102 1.0 92.24 159 A 1
ATOM 2508 H   HB . VAL A 1 159 ?   3.459   3.065   3.817 1.0 92.24 159 A 1
ATOM 2509 O    O . VAL A 1 159 ?   6.382   0.406   2.903 1.0 92.24 159 A 1
ATOM 2510 C  CG1 . VAL A 1 159 ?   3.062   1.151   2.967 1.0 92.24 159 A 1
ATOM 2511 H HG11 . VAL A 1 159 ?   1.985   1.290   2.882 1.0 92.24 159 A 1
ATOM 2512 H HG12 . VAL A 1 159 ?   3.508   1.460   2.022 1.0 92.24 159 A 1
ATOM 2513 H HG13 . VAL A 1 159 ?   3.285   0.100   3.154 1.0 92.24 159 A 1
ATOM 2514 C  CG2 . VAL A 1 159 ?   2.766   1.739   5.350 1.0 92.24 159 A 1
ATOM 2515 H HG21 . VAL A 1 159 ?   3.129   2.328   6.192 1.0 92.24 159 A 1
ATOM 2516 H HG22 . VAL A 1 159 ?   2.816   0.681   5.607 1.0 92.24 159 A 1
ATOM 2517 H HG23 . VAL A 1 159 ?   1.728   2.013   5.160 1.0 92.24 159 A 1
ATOM 2518 N    N . PHE A 1 160 ?   6.190   2.562   2.315 1.0 91.17 160 A 1
ATOM 2519 H    H . PHE A 1 160 ?   5.794   3.465   2.532 1.0 91.17 160 A 1
ATOM 2520 C   CA . PHE A 1 160 ?   6.944   2.381   1.067 1.0 91.17 160 A 1
ATOM 2521 H   HA . PHE A 1 160 ?   6.541   1.502   0.565 1.0 91.17 160 A 1
ATOM 2522 C    C . PHE A 1 160 ?   8.430   2.091   1.300 1.0 91.17 160 A 1
ATOM 2523 C   CB . PHE A 1 160 ?   6.721   3.561   0.122 1.0 91.17 160 A 1
ATOM 2524 H  HB2 . PHE A 1 160 ?   6.942   4.494   0.642 1.0 91.17 160 A 1
ATOM 2525 H  HB3 . PHE A 1 160 ?   7.402   3.476  -0.724 1.0 91.17 160 A 1
ATOM 2526 O    O . PHE A 1 160 ?   9.008   1.262   0.598 1.0 91.17 160 A 1
ATOM 2527 C   CG . PHE A 1 160 ?   5.304   3.577  -0.409 1.0 91.17 160 A 1
ATOM 2528 C  CD1 . PHE A 1 160 ?   4.900   2.647  -1.380 1.0 91.17 160 A 1
ATOM 2529 H  HD1 . PHE A 1 160 ?   5.607   1.939  -1.786 1.0 91.17 160 A 1
ATOM 2530 C  CD2 . PHE A 1 160 ?   4.368   4.475   0.120 1.0 91.17 160 A 1
ATOM 2531 H  HD2 . PHE A 1 160 ?   4.689   5.195   0.858 1.0 91.17 160 A 1
ATOM 2532 C  CE1 . PHE A 1 160 ?   3.564   2.629  -1.812 1.0 91.17 160 A 1
ATOM 2533 H  HE1 . PHE A 1 160 ?   3.262   1.907  -2.556 1.0 91.17 160 A 1
ATOM 2534 C  CE2 . PHE A 1 160 ?   3.036   4.472  -0.318 1.0 91.17 160 A 1
ATOM 2535 H  HE2 . PHE A 1 160 ?   2.326   5.178   0.086 1.0 91.17 160 A 1
ATOM 2536 C   CZ . PHE A 1 160 ?   2.634   3.549  -1.292 1.0 91.17 160 A 1
ATOM 2537 H   HZ . PHE A 1 160 ?   1.610   3.562  -1.635 1.0 91.17 160 A 1
ATOM 2538 N    N . ARG A 1 161 ?   9.051   2.670   2.335 1.0  90.7 161 A 1
ATOM 2539 H    H . ARG A 1 161 ?   8.545   3.364   2.868 1.0  90.7 161 A 1
ATOM 2540 C   CA . ARG A 1 161 ?  10.392   2.249   2.780 1.0  90.7 161 A 1
ATOM 2541 H   HA . ARG A 1 161 ?  11.100   2.341   1.957 1.0  90.7 161 A 1
ATOM 2542 C    C . ARG A 1 161 ?  10.412   0.781   3.198 1.0  90.7 161 A 1
ATOM 2543 C   CB . ARG A 1 161 ?  10.854   3.115   3.953 1.0  90.7 161 A 1
ATOM 2544 H  HB2 . ARG A 1 161 ?  10.047   3.175   4.684 1.0  90.7 161 A 1
ATOM 2545 H  HB3 . ARG A 1 161 ?  11.707   2.638   4.435 1.0  90.7 161 A 1
ATOM 2546 O    O . ARG A 1 161 ?  11.367   0.074   2.879 1.0  90.7 161 A 1
ATOM 2547 C   CG . ARG A 1 161 ?  11.280   4.521   3.520 1.0  90.7 161 A 1
ATOM 2548 H  HG2 . ARG A 1 161 ?  10.529   4.974   2.872 1.0  90.7 161 A 1
ATOM 2549 H  HG3 . ARG A 1 161 ?  12.227   4.461   2.983 1.0  90.7 161 A 1
ATOM 2550 C   CD . ARG A 1 161 ?  11.444   5.365   4.783 1.0  90.7 161 A 1
ATOM 2551 H  HD2 . ARG A 1 161 ?  12.097   4.844   5.482 1.0  90.7 161 A 1
ATOM 2552 H  HD3 . ARG A 1 161 ?  10.465   5.474   5.249 1.0  90.7 161 A 1
ATOM 2553 N   NE . ARG A 1 161 ?  12.012   6.690   4.493 1.0  90.7 161 A 1
ATOM 2554 H   HE . ARG A 1 161 ?  12.409   6.837   3.576 1.0  90.7 161 A 1
ATOM 2555 N  NH1 . ARG A 1 161 ?  11.531   7.604   6.554 1.0  90.7 161 A 1
ATOM 2556 H HH11 . ARG A 1 161 ?  10.942   6.823   6.805 1.0  90.7 161 A 1
ATOM 2557 H HH12 . ARG A 1 161 ?  11.650   8.340   7.236 1.0  90.7 161 A 1
ATOM 2558 N  NH2 . ARG A 1 161 ?  12.639   8.805   5.023 1.0  90.7 161 A 1
ATOM 2559 H HH21 . ARG A 1 161 ?  12.612   9.585   5.664 1.0  90.7 161 A 1
ATOM 2560 H HH22 . ARG A 1 161 ?  13.057   8.908   4.109 1.0  90.7 161 A 1
ATOM 2561 C   CZ . ARG A 1 161 ?  12.057   7.687   5.358 1.0  90.7 161 A 1
ATOM 2562 N    N . ARG A 1 162 ?   9.378   0.306   3.899 1.0 91.82 162 A 1
ATOM 2563 H    H . ARG A 1 162 ?   8.634   0.940   4.153 1.0 91.82 162 A 1
ATOM 2564 C   CA . ARG A 1 162 ?   9.343  -1.059   4.430 1.0 91.82 162 A 1
ATOM 2565 H   HA . ARG A 1 162 ?  10.308  -1.230   4.906 1.0 91.82 162 A 1
ATOM 2566 C    C . ARG A 1 162 ?   9.238  -2.111   3.329 1.0 91.82 162 A 1
ATOM 2567 C   CB . ARG A 1 162 ?   8.231  -1.181   5.486 1.0 91.82 162 A 1
ATOM 2568 H  HB2 . ARG A 1 162 ?   7.267  -1.026   5.002 1.0 91.82 162 A 1
ATOM 2569 H  HB3 . ARG A 1 162 ?   8.362  -0.403   6.237 1.0 91.82 162 A 1
ATOM 2570 O    O . ARG A 1 162 ?  10.020  -3.056   3.372 1.0 91.82 162 A 1
ATOM 2571 C   CG . ARG A 1 162 ?   8.220  -2.535   6.206 1.0 91.82 162 A 1
ATOM 2572 H  HG2 . ARG A 1 162 ?   8.141  -3.340   5.476 1.0 91.82 162 A 1
ATOM 2573 H  HG3 . ARG A 1 162 ?   7.345  -2.582   6.855 1.0 91.82 162 A 1
ATOM 2574 C   CD . ARG A 1 162 ?   9.480  -2.725   7.061 1.0 91.82 162 A 1
ATOM 2575 H  HD2 . ARG A 1 162 ?  10.368  -2.546   6.455 1.0 91.82 162 A 1
ATOM 2576 H  HD3 . ARG A 1 162 ?   9.478  -2.009   7.882 1.0 91.82 162 A 1
ATOM 2577 N   NE . ARG A 1 162 ?   9.567  -4.101   7.552 1.0 91.82 162 A 1
ATOM 2578 H   HE . ARG A 1 162 ?   9.877  -4.793   6.885 1.0 91.82 162 A 1
ATOM 2579 N  NH1 . ARG A 1 162 ?   8.754  -3.874   9.693 1.0 91.82 162 A 1
ATOM 2580 H HH11 . ARG A 1 162 ?   8.417  -4.306  10.541 1.0 91.82 162 A 1
ATOM 2581 H HH12 . ARG A 1 162 ?   8.613  -2.886   9.535 1.0 91.82 162 A 1
ATOM 2582 N  NH2 . ARG A 1 162 ?   9.318  -5.888   8.863 1.0 91.82 162 A 1
ATOM 2583 H HH21 . ARG A 1 162 ?   8.990  -6.363   9.692 1.0 91.82 162 A 1
ATOM 2584 H HH22 . ARG A 1 162 ?   9.619  -6.399   8.046 1.0 91.82 162 A 1
ATOM 2585 C   CZ . ARG A 1 162 ?   9.211  -4.602   8.713 1.0 91.82 162 A 1
ATOM 2586 N    N . ILE A 1 163 ?   8.368  -1.939   2.330 1.0 91.46 163 A 1
ATOM 2587 H    H . ILE A 1 163 ?   7.725  -1.161   2.373 1.0 91.46 163 A 1
ATOM 2588 C   CA . ILE A 1 163 ?   8.276  -2.900   1.213 1.0 91.46 163 A 1
ATOM 2589 H   HA . ILE A 1 163 ?   8.154  -3.886   1.662 1.0 91.46 163 A 1
ATOM 2590 C    C . ILE A 1 163 ?   9.578  -2.963   0.394 1.0 91.46 163 A 1
ATOM 2591 C   CB . ILE A 1 163 ?   7.027  -2.641   0.338 1.0 91.46 163 A 1
ATOM 2592 H   HB . ILE A 1 163 ?   6.161  -2.581   0.998 1.0 91.46 163 A 1
ATOM 2593 O    O . ILE A 1 163 ?   9.984  -4.054   0.002 1.0 91.46 163 A 1
ATOM 2594 C  CG1 . ILE A 1 163 ?   6.748  -3.751  -0.699 1.0 91.46 163 A 1
ATOM 2595 H HG12 . ILE A 1 163 ?   5.920  -3.438  -1.335 1.0 91.46 163 A 1
ATOM 2596 H HG13 . ILE A 1 163 ?   7.623  -3.892  -1.334 1.0 91.46 163 A 1
ATOM 2597 C  CG2 . ILE A 1 163 ?   7.133  -1.305  -0.408 1.0 91.46 163 A 1
ATOM 2598 H HG21 . ILE A 1 163 ?   7.284  -0.503   0.314 1.0 91.46 163 A 1
ATOM 2599 H HG22 . ILE A 1 163 ?   7.949  -1.318  -1.131 1.0 91.46 163 A 1
ATOM 2600 H HG23 . ILE A 1 163 ?   6.202  -1.109  -0.939 1.0 91.46 163 A 1
ATOM 2601 C  CD1 . ILE A 1 163 ?   6.362  -5.101  -0.088 1.0 91.46 163 A 1
ATOM 2602 H HD11 . ILE A 1 163 ?   6.160  -5.808  -0.893 1.0 91.46 163 A 1
ATOM 2603 H HD12 . ILE A 1 163 ?   7.171  -5.493   0.528 1.0 91.46 163 A 1
ATOM 2604 H HD13 . ILE A 1 163 ?   5.459  -4.989   0.512 1.0 91.46 163 A 1
ATOM 2605 N    N . ILE A 1 164 ?  10.294  -1.840   0.217 1.0 90.57 164 A 1
ATOM 2606 H    H . ILE A 1 164 ?   9.904  -0.964   0.535 1.0 90.57 164 A 1
ATOM 2607 C   CA . ILE A 1 164 ?  11.632  -1.835  -0.407 1.0 90.57 164 A 1
ATOM 2608 H   HA . ILE A 1 164 ?  11.561  -2.308  -1.387 1.0 90.57 164 A 1
ATOM 2609 C    C . ILE A 1 164 ?  12.607  -2.669   0.430 1.0 90.57 164 A 1
ATOM 2610 C   CB . ILE A 1 164 ?  12.172  -0.397  -0.599 1.0 90.57 164 A 1
ATOM 2611 H   HB . ILE A 1 164 ?  12.189   0.087   0.377 1.0 90.57 164 A 1
ATOM 2612 O    O . ILE A 1 164 ?  13.326  -3.497  -0.114 1.0 90.57 164 A 1
ATOM 2613 C  CG1 . ILE A 1 164 ?  11.275   0.432  -1.543 1.0 90.57 164 A 1
ATOM 2614 H HG12 . ILE A 1 164 ?  11.488   0.177  -2.581 1.0 90.57 164 A 1
ATOM 2615 H HG13 . ILE A 1 164 ?  10.225   0.202  -1.364 1.0 90.57 164 A 1
ATOM 2616 C  CG2 . ILE A 1 164 ?  13.612  -0.403  -1.156 1.0 90.57 164 A 1
ATOM 2617 H HG21 . ILE A 1 164 ?  14.304  -0.828  -0.429 1.0 90.57 164 A 1
ATOM 2618 H HG22 . ILE A 1 164 ?  13.659  -0.997  -2.069 1.0 90.57 164 A 1
ATOM 2619 H HG23 . ILE A 1 164 ?  13.948   0.609  -1.379 1.0 90.57 164 A 1
ATOM 2620 C  CD1 . ILE A 1 164 ?  11.465   1.940  -1.332 1.0 90.57 164 A 1
ATOM 2621 H HD11 . ILE A 1 164 ?  11.418   2.185  -0.271 1.0 90.57 164 A 1
ATOM 2622 H HD12 . ILE A 1 164 ?  10.656   2.470  -1.836 1.0 90.57 164 A 1
ATOM 2623 H HD13 . ILE A 1 164 ?  12.422   2.268  -1.737 1.0 90.57 164 A 1
ATOM 2624 N    N . LEU A 1 165 ?  12.616  -2.505   1.757 1.0 91.34 165 A 1
ATOM 2625 H    H . LEU A 1 165 ?  12.001  -1.815   2.163 1.0 91.34 165 A 1
ATOM 2626 C   CA . LEU A 1 165 ?  13.496  -3.282   2.635 1.0 91.34 165 A 1
ATOM 2627 H   HA . LEU A 1 165 ?  14.513  -3.206   2.249 1.0 91.34 165 A 1
ATOM 2628 C    C . LEU A 1 165 ?  13.171  -4.784   2.639 1.0 91.34 165 A 1
ATOM 2629 C   CB . LEU A 1 165 ?  13.455  -2.705   4.060 1.0 91.34 165 A 1
ATOM 2630 H  HB2 . LEU A 1 165 ?  13.954  -3.402   4.734 1.0 91.34 165 A 1
ATOM 2631 H  HB3 . LEU A 1 165 ?  12.414  -2.631   4.373 1.0 91.34 165 A 1
ATOM 2632 O    O . LEU A 1 165 ?  14.096  -5.586   2.724 1.0 91.34 165 A 1
ATOM 2633 C   CG . LEU A 1 165 ?  14.127  -1.328   4.201 1.0 91.34 165 A 1
ATOM 2634 H   HG . LEU A 1 165 ?  13.736  -0.639   3.452 1.0 91.34 165 A 1
ATOM 2635 C  CD1 . LEU A 1 165 ?  13.828  -0.759   5.589 1.0 91.34 165 A 1
ATOM 2636 H HD11 . LEU A 1 165 ?  14.214  -1.423   6.362 1.0 91.34 165 A 1
ATOM 2637 H HD12 . LEU A 1 165 ?  12.750  -0.644   5.708 1.0 91.34 165 A 1
ATOM 2638 H HD13 . LEU A 1 165 ?  14.290   0.223   5.689 1.0 91.34 165 A 1
ATOM 2639 C  CD2 . LEU A 1 165 ?  15.647  -1.402   4.038 1.0 91.34 165 A 1
ATOM 2640 H HD21 . LEU A 1 165 ?  15.898  -1.704   3.021 1.0 91.34 165 A 1
ATOM 2641 H HD22 . LEU A 1 165 ?  16.075  -0.415   4.213 1.0 91.34 165 A 1
ATOM 2642 H HD23 . LEU A 1 165 ?  16.069  -2.116   4.744 1.0 91.34 165 A 1
ATOM 2643 N    N . GLU A 1 166 ?  11.903  -5.190   2.531 1.0 90.91 166 A 1
ATOM 2644 H    H . GLU A 1 166 ?  11.169  -4.497   2.497 1.0 90.91 166 A 1
ATOM 2645 C   CA . GLU A 1 166 ?  11.561  -6.612   2.360 1.0 90.91 166 A 1
ATOM 2646 H   HA . GLU A 1 166 ?  12.143  -7.200   3.069 1.0 90.91 166 A 1
ATOM 2647 C    C . GLU A 1 166 ?  11.967  -7.135   0.967 1.0 90.91 166 A 1
ATOM 2648 C   CB . GLU A 1 166 ?  10.071  -6.874   2.651 1.0 90.91 166 A 1
ATOM 2649 H  HB2 . GLU A 1 166 ?   9.472  -6.344   1.910 1.0 90.91 166 A 1
ATOM 2650 H  HB3 . GLU A 1 166 ?   9.884  -7.940   2.520 1.0 90.91 166 A 1
ATOM 2651 O    O . GLU A 1 166 ?  12.503  -8.240   0.862 1.0 90.91 166 A 1
ATOM 2652 C   CG . GLU A 1 166 ?   9.564  -6.471   4.053 1.0 90.91 166 A 1
ATOM 2653 H  HG2 . GLU A 1 166 ?   8.536  -6.822   4.148 1.0 90.91 166 A 1
ATOM 2654 H  HG3 . GLU A 1 166 ?   9.532  -5.383   4.120 1.0 90.91 166 A 1
ATOM 2655 C   CD . GLU A 1 166 ?  10.382  -7.008   5.239 1.0 90.91 166 A 1
ATOM 2656 O  OE1 . GLU A 1 166 ?  10.395  -6.380   6.330 1.0 90.91 166 A 1
ATOM 2657 O  OE2 . GLU A 1 166 ?  11.101  -8.019   5.124 1.0 90.91 166 A 1
ATOM 2658 N    N . ALA A 1 167 ?  11.819  -6.323  -0.088 1.0 89.46 167 A 1
ATOM 2659 H    H . ALA A 1 167 ?  11.360  -5.433   0.041 1.0 89.46 167 A 1
ATOM 2660 C   CA . ALA A 1 167 ?  12.303  -6.652  -1.430 1.0 89.46 167 A 1
ATOM 2661 H   HA . ALA A 1 167 ?  11.895  -7.620  -1.719 1.0 89.46 167 A 1
ATOM 2662 C    C . ALA A 1 167 ?  13.825  -6.817  -1.485 1.0 89.46 167 A 1
ATOM 2663 C   CB . ALA A 1 167 ?  11.814  -5.588  -2.426 1.0 89.46 167 A 1
ATOM 2664 H  HB1 . ALA A 1 167 ?  10.733  -5.467  -2.352 1.0 89.46 167 A 1
ATOM 2665 H  HB2 . ALA A 1 167 ?  12.064  -5.900  -3.440 1.0 89.46 167 A 1
ATOM 2666 H  HB3 . ALA A 1 167 ?  12.292  -4.630  -2.221 1.0 89.46 167 A 1
ATOM 2667 O    O . ALA A 1 167 ?  14.306  -7.764  -2.094 1.0 89.46 167 A 1
ATOM 2668 N    N . GLU A 1 168 ?  14.591  -5.964  -0.806 1.0 89.64 168 A 1
ATOM 2669 H    H . GLU A 1 168 ?  14.146  -5.162  -0.383 1.0 89.64 168 A 1
ATOM 2670 C   CA . GLU A 1 168 ?  16.055  -6.056  -0.776 1.0 89.64 168 A 1
ATOM 2671 H   HA . GLU A 1 168 ?  16.413  -6.241  -1.789 1.0 89.64 168 A 1
ATOM 2672 C    C . GLU A 1 168 ?  16.575  -7.222   0.078 1.0 89.64 168 A 1
ATOM 2673 C   CB . GLU A 1 168 ?  16.650  -4.728  -0.299 1.0 89.64 168 A 1
ATOM 2674 H  HB2 . GLU A 1 168 ?  16.195  -4.453   0.653 1.0 89.64 168 A 1
ATOM 2675 H  HB3 . GLU A 1 168 ?  17.720  -4.854  -0.133 1.0 89.64 168 A 1
ATOM 2676 O    O . GLU A 1 168 ?  17.624  -7.778  -0.237 1.0 89.64 168 A 1
ATOM 2677 C   CG . GLU A 1 168 ?  16.443  -3.586  -1.303 1.0 89.64 168 A 1
ATOM 2678 H  HG2 . GLU A 1 168 ?  15.380  -3.433  -1.487 1.0 89.64 168 A 1
ATOM 2679 H  HG3 . GLU A 1 168 ?  16.823  -2.676  -0.838 1.0 89.64 168 A 1
ATOM 2680 C   CD . GLU A 1 168 ?  17.149  -3.834  -2.641 1.0 89.64 168 A 1
ATOM 2681 O  OE1 . GLU A 1 168 ?  16.456  -3.964  -3.680 1.0 89.64 168 A 1
ATOM 2682 O  OE2 . GLU A 1 168 ?  18.397  -3.915  -2.666 1.0 89.64 168 A 1
ATOM 2683 N    N . LYS A 1 169 ?  15.845  -7.661   1.116 1.0 87.62 169 A 1
ATOM 2684 H    H . LYS A 1 169 ?  15.000  -7.160   1.352 1.0 87.62 169 A 1
ATOM 2685 C   CA . LYS A 1 169 ?  16.164  -8.923   1.817 1.0 87.62 169 A 1
ATOM 2686 H   HA . LYS A 1 169 ?  17.207  -8.912   2.134 1.0 87.62 169 A 1
ATOM 2687 C    C . LYS A 1 169 ?  16.003 -10.122   0.885 1.0 87.62 169 A 1
ATOM 2688 C   CB . LYS A 1 169 ?  15.255  -9.124   3.032 1.0 87.62 169 A 1
ATOM 2689 H  HB2 . LYS A 1 169 ?  14.223  -8.999   2.706 1.0 87.62 169 A 1
ATOM 2690 H  HB3 . LYS A 1 169 ?  15.372 -10.145   3.394 1.0 87.62 169 A 1
ATOM 2691 O    O . LYS A 1 169 ?  16.876 -10.988   0.842 1.0 87.62 169 A 1
ATOM 2692 C   CG . LYS A 1 169 ?  15.550  -8.172   4.195 1.0 87.62 169 A 1
ATOM 2693 H  HG2 . LYS A 1 169 ?  15.568  -7.142   3.839 1.0 87.62 169 A 1
ATOM 2694 H  HG3 . LYS A 1 169 ?  16.525  -8.399   4.628 1.0 87.62 169 A 1
ATOM 2695 C   CD . LYS A 1 169 ?  14.456  -8.353   5.252 1.0 87.62 169 A 1
ATOM 2696 H  HD2 . LYS A 1 169 ?  13.524  -8.629   4.758 1.0 87.62 169 A 1
ATOM 2697 H  HD3 . LYS A 1 169 ?  14.733  -9.167   5.923 1.0 87.62 169 A 1
ATOM 2698 C   CE . LYS A 1 169 ?  14.201  -7.073   6.043 1.0 87.62 169 A 1
ATOM 2699 H  HE2 . LYS A 1 169 ?  15.079  -6.824   6.638 1.0 87.62 169 A 1
ATOM 2700 H  HE3 . LYS A 1 169 ?  14.019  -6.273   5.326 1.0 87.62 169 A 1
ATOM 2701 N   NZ . LYS A 1 169 ?  13.004  -7.260   6.891 1.0 87.62 169 A 1
ATOM 2702 H  HZ1 . LYS A 1 169 ?  13.138  -7.959   7.607 1.0 87.62 169 A 1
ATOM 2703 H  HZ2 . LYS A 1 169 ?  12.250  -7.594   6.307 1.0 87.62 169 A 1
ATOM 2704 H  HZ3 . LYS A 1 169 ?  12.644  -6.393   7.263 1.0 87.62 169 A 1
ATOM 2705 N    N . MET A 1 170 ?  14.904 -10.149   0.129 1.0  83.6 170 A 1
ATOM 2706 H    H . MET A 1 170 ?  14.232  -9.403   0.241 1.0  83.6 170 A 1
ATOM 2707 C   CA . MET A 1 170 ?  14.646 -11.161  -0.892 1.0  83.6 170 A 1
ATOM 2708 H   HA . MET A 1 170 ?  14.731 -12.150  -0.441 1.0  83.6 170 A 1
ATOM 2709 C    C . MET A 1 170 ?  15.687 -11.121  -2.018 1.0  83.6 170 A 1
ATOM 2710 C   CB . MET A 1 170 ?  13.226 -10.973  -1.450 1.0  83.6 170 A 1
ATOM 2711 H  HB2 . MET A 1 170 ?  13.241 -11.167  -2.522 1.0  83.6 170 A 1
ATOM 2712 H  HB3 . MET A 1 170 ?  12.898  -9.940  -1.334 1.0  83.6 170 A 1
ATOM 2713 O    O . MET A 1 170 ?  16.260 -12.154  -2.343 1.0  83.6 170 A 1
ATOM 2714 C   CG . MET A 1 170 ?  12.205 -11.902  -0.783 1.0  83.6 170 A 1
ATOM 2715 H  HG2 . MET A 1 170 ?  11.622 -11.321  -0.068 1.0  83.6 170 A 1
ATOM 2716 H  HG3 . MET A 1 170 ?  12.711 -12.697  -0.236 1.0  83.6 170 A 1
ATOM 2717 S   SD . MET A 1 170 ?  11.081 -12.674  -1.970 1.0  83.6 170 A 1
ATOM 2718 C   CE . MET A 1 170 ?  12.258 -13.764  -2.832 1.0  83.6 170 A 1
ATOM 2719 H  HE1 . MET A 1 170 ?  13.133 -13.206  -3.168 1.0  83.6 170 A 1
ATOM 2720 H  HE2 . MET A 1 170 ?  11.781 -14.198  -3.710 1.0  83.6 170 A 1
ATOM 2721 H  HE3 . MET A 1 170 ?  12.576 -14.562  -2.161 1.0  83.6 170 A 1
ATOM 2722 N    N . ASP A 1 171 ?  15.984  -9.941  -2.567 1.0 78.55 171 A 1
ATOM 2723 H    H . ASP A 1 171 ?  15.436  -9.141  -2.286 1.0 78.55 171 A 1
ATOM 2724 C   CA . ASP A 1 171 ?  16.985  -9.724  -3.620 1.0 78.55 171 A 1
ATOM 2725 H   HA . ASP A 1 171 ?  16.752 -10.365  -4.470 1.0 78.55 171 A 1
ATOM 2726 C    C . ASP A 1 171 ?  18.404 -10.063  -3.141 1.0 78.55 171 A 1
ATOM 2727 C   CB . ASP A 1 171 ?  16.901  -8.259  -4.081 1.0 78.55 171 A 1
ATOM 2728 H  HB2 . ASP A 1 171 ?  15.856  -8.007  -4.266 1.0 78.55 171 A 1
ATOM 2729 H  HB3 . ASP A 1 171 ?  17.265  -7.616  -3.280 1.0 78.55 171 A 1
ATOM 2730 O    O . ASP A 1 171 ?  19.202 -10.586  -3.911 1.0 78.55 171 A 1
ATOM 2731 C   CG . ASP A 1 171 ?  17.676  -7.953  -5.367 1.0 78.55 171 A 1
ATOM 2732 O  OD1 . ASP A 1 171 ?  18.372  -6.906  -5.405 1.0 78.55 171 A 1
ATOM 2733 O  OD2 . ASP A 1 171 ?  17.465  -8.662  -6.370 1.0 78.55 171 A 1
ATOM 2734 N    N . GLY A 1 172 ?  18.720  -9.842  -1.861 1.0 73.91 172 A 1
ATOM 2735 H    H . GLY A 1 172 ?  18.061  -9.332  -1.291 1.0 73.91 172 A 1
ATOM 2736 C   CA . GLY A 1 172 ?  19.979 -10.261  -1.242 1.0 73.91 172 A 1
ATOM 2737 H  HA2 . GLY A 1 172 ?  20.816  -9.865  -1.818 1.0 73.91 172 A 1
ATOM 2738 H  HA3 . GLY A 1 172 ?  20.024  -9.856  -0.231 1.0 73.91 172 A 1
ATOM 2739 C    C . GLY A 1 172 ?  20.113 -11.783  -1.161 1.0 73.91 172 A 1
ATOM 2740 O    O . GLY A 1 172 ?  21.098 -12.340  -1.650 1.0 73.91 172 A 1
ATOM 2741 N    N . ALA A 1 173 ?  19.096 -12.465  -0.624 1.0 66.65 173 A 1
ATOM 2742 H    H . ALA A 1 173 ?  18.307 -11.952  -0.258 1.0 66.65 173 A 1
ATOM 2743 C   CA . ALA A 1 173 ?  19.045 -13.929  -0.580 1.0 66.65 173 A 1
ATOM 2744 H   HA . ALA A 1 173 ?  19.945 -14.298  -0.088 1.0 66.65 173 A 1
ATOM 2745 C    C . ALA A 1 173 ?  18.999 -14.563  -1.989 1.0 66.65 173 A 1
ATOM 2746 C   CB . ALA A 1 173 ?  17.829 -14.333   0.263 1.0 66.65 173 A 1
ATOM 2747 H  HB1 . ALA A 1 173 ?  17.912 -13.906   1.262 1.0 66.65 173 A 1
ATOM 2748 H  HB2 . ALA A 1 173 ?  17.787 -15.419   0.344 1.0 66.65 173 A 1
ATOM 2749 H  HB3 . ALA A 1 173 ?  16.912 -13.974  -0.206 1.0 66.65 173 A 1
ATOM 2750 O    O . ALA A 1 173 ?  19.562 -15.632  -2.210 1.0 66.65 173 A 1
ATOM 2751 N    N . ALA A 1 174 ?  18.378 -13.891  -2.964 1.0 57.25 174 A 1
ATOM 2752 H    H . ALA A 1 174 ?  17.854 -13.067  -2.707 1.0 57.25 174 A 1
ATOM 2753 C   CA . ALA A 1 174 ?  18.275 -14.349  -4.349 1.0 57.25 174 A 1
ATOM 2754 H   HA . ALA A 1 174 ?  18.210 -15.437  -4.345 1.0 57.25 174 A 1
ATOM 2755 C    C . ALA A 1 174 ?  19.491 -13.979  -5.220 1.0 57.25 174 A 1
ATOM 2756 C   CB . ALA A 1 174 ?  16.970 -13.812  -4.944 1.0 57.25 174 A 1
ATOM 2757 H  HB1 . ALA A 1 174 ?  16.125 -14.123  -4.329 1.0 57.25 174 A 1
ATOM 2758 H  HB2 . ALA A 1 174 ?  17.000 -12.724  -4.988 1.0 57.25 174 A 1
ATOM 2759 H  HB3 . ALA A 1 174 ?  16.837 -14.205  -5.952 1.0 57.25 174 A 1
ATOM 2760 O    O . ALA A 1 174 ?  19.791 -14.697  -6.171 1.0 57.25 174 A 1
ATOM 2761 N    N . SER A 1 175 ?  20.246 -12.923  -4.903 1.0 52.44 175 A 1
ATOM 2762 H    H . SER A 1 175 ?  19.904 -12.291  -4.193 1.0 52.44 175 A 1
ATOM 2763 C   CA . SER A 1 175 ?  21.531 -12.597  -5.556 1.0 52.44 175 A 1
ATOM 2764 H   HA . SER A 1 175 ?  21.432 -12.736  -6.633 1.0 52.44 175 A 1
ATOM 2765 C    C . SER A 1 175 ?  22.659 -13.510  -5.077 1.0 52.44 175 A 1
ATOM 2766 C   CB . SER A 1 175 ?  21.925 -11.140  -5.318 1.0 52.44 175 A 1
ATOM 2767 H  HB2 . SER A 1 175 ?  22.917 -10.967  -5.735 1.0 52.44 175 A 1
ATOM 2768 H  HB3 . SER A 1 175 ?  21.948 -10.927  -4.249 1.0 52.44 175 A 1
ATOM 2769 O    O . SER A 1 175 ?  23.590 -13.791  -5.830 1.0 52.44 175 A 1
ATOM 2770 O   OG . SER A 1 175 ?  21.011 -10.282  -5.961 1.0 52.44 175 A 1
ATOM 2771 H   HG . SER A 1 175 ?  20.204 -10.262  -5.441 1.0 52.44 175 A 1
ATOM 2772 N    N . GLN A 1 176 ?  22.513 -14.064  -3.869 1.0 48.65 176 A 1
ATOM 2773 H    H . GLN A 1 176 ?  21.765 -13.723  -3.282 1.0 48.65 176 A 1
ATOM 2774 C   CA . GLN A 1 176 ?  23.237 -15.247  -3.396 1.0 48.65 176 A 1
ATOM 2775 H   HA . GLN A 1 176 ?  24.293 -15.130  -3.638 1.0 48.65 176 A 1
ATOM 2776 C    C . GLN A 1 176 ?  22.774 -16.550  -4.099 1.0 48.65 176 A 1
ATOM 2777 C   CB . GLN A 1 176 ?  23.101 -15.319  -1.859 1.0 48.65 176 A 1
ATOM 2778 H  HB2 . GLN A 1 176 ?  22.043 -15.299  -1.596 1.0 48.65 176 A 1
ATOM 2779 H  HB3 . GLN A 1 176 ?  23.523 -16.256  -1.496 1.0 48.65 176 A 1
ATOM 2780 O    O . GLN A 1 176 ?  23.293 -17.618  -3.787 1.0 48.65 176 A 1
ATOM 2781 C   CG . GLN A 1 176 ?  23.825 -14.154  -1.153 1.0 48.65 176 A 1
ATOM 2782 H  HG2 . GLN A 1 176 ?  23.585 -13.212  -1.647 1.0 48.65 176 A 1
ATOM 2783 H  HG3 . GLN A 1 176 ?  24.900 -14.305  -1.241 1.0 48.65 176 A 1
ATOM 2784 C   CD . GLN A 1 176 ?  23.473 -13.991   0.326 1.0 48.65 176 A 1
ATOM 2785 N  NE2 . GLN A 1 176 ?  24.029 -12.999   0.988 1.0 48.65 176 A 1
ATOM 2786 H HE21 . GLN A 1 176 ?  23.754 -12.921   1.956 1.0 48.65 176 A 1
ATOM 2787 H HE22 . GLN A 1 176 ?  24.635 -12.343   0.516 1.0 48.65 176 A 1
ATOM 2788 O  OE1 . GLN A 1 176 ?  22.715 -14.727   0.934 1.0 48.65 176 A 1
ATOM 2789 N    N . GLY A 1 177 ?  21.829 -16.474  -5.056 1.0 42.19 177 A 1
ATOM 2790 H    H . GLY A 1 177 ?  21.434 -15.565  -5.248 1.0 42.19 177 A 1
ATOM 2791 C   CA . GLY A 1 177 ?  21.242 -17.621  -5.763 1.0 42.19 177 A 1
ATOM 2792 H  HA2 . GLY A 1 177 ?  20.199 -17.700  -5.454 1.0 42.19 177 A 1
ATOM 2793 H  HA3 . GLY A 1 177 ?  21.742 -18.539  -5.452 1.0 42.19 177 A 1
ATOM 2794 C    C . GLY A 1 177 ?  21.260 -17.585  -7.304 1.0 42.19 177 A 1
ATOM 2795 O    O . GLY A 1 177 ?  21.557 -18.617  -7.901 1.0 42.19 177 A 1
ATOM 2796 N    N . LYS A 1 178 ?  20.937 -16.461  -7.976 1.0 39.66 178 A 1
ATOM 2797 H    H . LYS A 1 178 ?  20.661 -15.661  -7.423 1.0 39.66 178 A 1
ATOM 2798 C   CA . LYS A 1 178 ?  20.810 -16.397  -9.454 1.0 39.66 178 A 1
ATOM 2799 H   HA . LYS A 1 178 ?  21.036 -17.397  -9.823 1.0 39.66 178 A 1
ATOM 2800 C    C . LYS A 1 178 ?  21.849 -15.523 -10.160 1.0 39.66 178 A 1
ATOM 2801 C   CB . LYS A 1 178 ?  19.367 -16.092  -9.922 1.0 39.66 178 A 1
ATOM 2802 H  HB2 . LYS A 1 178 ?  18.653 -16.606  -9.278 1.0 39.66 178 A 1
ATOM 2803 H  HB3 . LYS A 1 178 ?  19.169 -15.022  -9.871 1.0 39.66 178 A 1
ATOM 2804 O    O . LYS A 1 178 ?  22.723 -16.060 -10.829 1.0 39.66 178 A 1
ATOM 2805 C   CG . LYS A 1 178 ?  19.193 -16.611 -11.365 1.0 39.66 178 A 1
ATOM 2806 H  HG2 . LYS A 1 178 ?  20.096 -16.396 -11.936 1.0 39.66 178 A 1
ATOM 2807 H  HG3 . LYS A 1 178 ?  19.085 -17.695 -11.319 1.0 39.66 178 A 1
ATOM 2808 C   CD . LYS A 1 178 ?  18.018 -16.024 -12.161 1.0 39.66 178 A 1
ATOM 2809 H  HD2 . LYS A 1 178 ?  17.093 -16.115 -11.591 1.0 39.66 178 A 1
ATOM 2810 H  HD3 . LYS A 1 178 ?  18.221 -14.972 -12.363 1.0 39.66 178 A 1
ATOM 2811 C   CE . LYS A 1 178 ?  17.906 -16.816 -13.477 1.0 39.66 178 A 1
ATOM 2812 H  HE2 . LYS A 1 178 ?  17.351 -17.733 -13.281 1.0 39.66 178 A 1
ATOM 2813 H  HE3 . LYS A 1 178 ?  18.909 -17.102 -13.795 1.0 39.66 178 A 1
ATOM 2814 N   NZ . LYS A 1 178 ?  17.271 -16.048 -14.575 1.0 39.66 178 A 1
ATOM 2815 H  HZ1 . LYS A 1 178 ?  17.903 -15.332 -14.903 1.0 39.66 178 A 1
ATOM 2816 H  HZ2 . LYS A 1 178 ?  16.412 -15.599 -14.290 1.0 39.66 178 A 1
ATOM 2817 H  HZ3 . LYS A 1 178 ?  17.099 -16.632 -15.381 1.0 39.66 178 A 1
ATOM 2818 N    N . SER A 1 179 ?  21.695 -14.195 -10.127 1.0 38.63 179 A 1
ATOM 2819 H    H . SER A 1 179 ?  21.030 -13.813  -9.470 1.0 38.63 179 A 1
ATOM 2820 C   CA . SER A 1 179 ?  22.556 -13.245 -10.862 1.0 38.63 179 A 1
ATOM 2821 H   HA . SER A 1 179 ?  22.037 -12.287 -10.890 1.0 38.63 179 A 1
ATOM 2822 C    C . SER A 1 179 ?  22.802 -13.642 -12.335 1.0 38.63 179 A 1
ATOM 2823 C   CB . SER A 1 179 ?  23.851 -13.013 -10.072 1.0 38.63 179 A 1
ATOM 2824 H  HB2 . SER A 1 179 ?  24.472 -12.279 -10.585 1.0 38.63 179 A 1
ATOM 2825 H  HB3 . SER A 1 179 ?  24.400 -13.950  -9.980 1.0 38.63 179 A 1
ATOM 2826 O    O . SER A 1 179 ?  23.933 -13.700 -12.804 1.0 38.63 179 A 1
ATOM 2827 O   OG . SER A 1 179 ?  23.502 -12.525  -8.787 1.0 38.63 179 A 1
ATOM 2828 H   HG . SER A 1 179 ?  24.004 -12.991  -8.114 1.0 38.63 179 A 1
ATOM 2829 N    N . SER A 1 180 ?  21.731 -13.999 -13.057 1.0 40.93 180 A 1
ATOM 2830 H    H . SER A 1 180 ?  20.832 -13.940 -12.600 1.0 40.93 180 A 1
ATOM 2831 C   CA . SER A 1 180 ?  21.772 -14.495 -14.448 1.0 40.93 180 A 1
ATOM 2832 H   HA . SER A 1 180 ?  22.612 -14.030 -14.964 1.0 40.93 180 A 1
ATOM 2833 C    C . SER A 1 180 ?  20.504 -14.095 -15.219 1.0 40.93 180 A 1
ATOM 2834 C   CB . SER A 1 180 ?  22.004 -16.013 -14.482 1.0 40.93 180 A 1
ATOM 2835 H  HB2 . SER A 1 180 ?  21.860 -16.378 -15.499 1.0 40.93 180 A 1
ATOM 2836 H  HB3 . SER A 1 180 ?  21.292 -16.514 -13.827 1.0 40.93 180 A 1
ATOM 2837 O    O . SER A 1 180 ?  19.655 -14.932 -15.537 1.0 40.93 180 A 1
ATOM 2838 O   OG . SER A 1 180 ?  23.320 -16.332 -14.085 1.0 40.93 180 A 1
ATOM 2839 H   HG . SER A 1 180 ?  23.569 -15.802 -13.324 1.0 40.93 180 A 1
ATOM 2840 N    N . CYS A 1 181 ?  20.362 -12.783 -15.428 1.0 37.18 181 A 1
ATOM 2841 H    H . CYS A 1 181 ?  21.069 -12.176 -15.038 1.0 37.18 181 A 1
ATOM 2842 C   CA . CYS A 1 181 ?  19.459 -12.071 -16.369 1.0 37.18 181 A 1
ATOM 2843 H   HA . CYS A 1 181 ?  19.217 -12.757 -17.181 1.0 37.18 181 A 1
ATOM 2844 C    C . CYS A 1 181 ?  20.123 -10.829 -17.084 1.0 37.18 181 A 1
ATOM 2845 C   CB . CYS A 1 181 ?  18.117 -11.680 -15.693 1.0 37.18 181 A 1
ATOM 2846 H  HB2 . CYS A 1 181 ?  18.319 -11.164 -14.754 1.0 37.18 181 A 1
ATOM 2847 H  HB3 . CYS A 1 181 ?  17.609 -10.975 -16.351 1.0 37.18 181 A 1
ATOM 2848 O    O . CYS A 1 181 ?  20.357 -10.369 -15.958 1.0 37.18 181 A 1
ATOM 2849 S   SG . CYS A 1 181 ?  16.996 -13.077 -15.398 1.0 37.18 181 A 1
ATOM 2850 H   HG . CYS A 1 181 ?  15.907 -12.327 -15.209 1.0 37.18 181 A 1
ATOM 2851 N    N . SER A 1 182 ?  20.771  -9.692 -17.361 1.0 36.55 182 A 1
ATOM 2852 H    H . SER A 1 182 ?  21.149  -9.167 -16.585 1.0 36.55 182 A 1
ATOM 2853 C   CA . SER A 1 182 ?  21.186  -9.234 -18.701 1.0 36.55 182 A 1
ATOM 2854 H   HA . SER A 1 182 ?  21.258  -8.147 -18.665 1.0 36.55 182 A 1
ATOM 2855 C    C . SER A 1 182 ?  20.246  -9.587 -19.867 1.0 36.55 182 A 1
ATOM 2856 C   CB . SER A 1 182 ?  22.592  -9.769 -19.010 1.0 36.55 182 A 1
ATOM 2857 H  HB2 . SER A 1 182 ?  22.561 -10.857 -19.076 1.0 36.55 182 A 1
ATOM 2858 H  HB3 . SER A 1 182 ?  22.936  -9.367 -19.962 1.0 36.55 182 A 1
ATOM 2859 O    O . SER A 1 182 ?  19.405 -10.481 -19.764 1.0 36.55 182 A 1
ATOM 2860 O   OG . SER A 1 182 ?  23.502  -9.374 -18.001 1.0 36.55 182 A 1
ATOM 2861 H   HG . SER A 1 182 ?  24.348  -9.787 -18.188 1.0 36.55 182 A 1
ATOM 2862 N    N . VAL A 1 183 ?  20.474  -8.955 -21.026 1.0 36.56 183 A 1
ATOM 2863 H    H . VAL A 1 183 ?  21.162  -8.216 -21.027 1.0 36.56 183 A 1
ATOM 2864 C   CA . VAL A 1 183 ?  20.296  -9.659 -22.310 1.0 36.56 183 A 1
ATOM 2865 H   HA . VAL A 1 183 ?  19.277 -10.039 -22.387 1.0 36.56 183 A 1
ATOM 2866 C    C . VAL A 1 183 ?  21.266 -10.841 -22.291 1.0 36.56 183 A 1
ATOM 2867 C   CB . VAL A 1 183 ?  20.579  -8.733 -23.512 1.0 36.56 183 A 1
ATOM 2868 H   HB . VAL A 1 183 ?  21.530  -8.223 -23.355 1.0 36.56 183 A 1
ATOM 2869 O    O . VAL A 1 183 ?  22.462 -10.632 -22.081 1.0 36.56 183 A 1
ATOM 2870 C  CG1 . VAL A 1 183 ?  20.652  -9.483 -24.849 1.0 36.56 183 A 1
ATOM 2871 H HG11 . VAL A 1 183 ?  20.800  -8.778 -25.667 1.0 36.56 183 A 1
ATOM 2872 H HG12 . VAL A 1 183 ?  19.734 -10.045 -25.019 1.0 36.56 183 A 1
ATOM 2873 H HG13 . VAL A 1 183 ?  21.490 -10.179 -24.849 1.0 36.56 183 A 1
ATOM 2874 C  CG2 . VAL A 1 183 ?  19.475  -7.674 -23.631 1.0 36.56 183 A 1
ATOM 2875 H HG21 . VAL A 1 183 ?  19.419  -7.085 -22.716 1.0 36.56 183 A 1
ATOM 2876 H HG22 . VAL A 1 183 ?  18.513  -8.156 -23.805 1.0 36.56 183 A 1
ATOM 2877 H HG23 . VAL A 1 183 ?  19.695  -7.003 -24.462 1.0 36.56 183 A 1
ATOM 2878 N    N . MET A 1 184 ?  20.730 -12.056 -22.403 1.0 35.15 184 A 1
ATOM 2879 H    H . MET A 1 184 ?  19.758 -12.128 -22.668 1.0 35.15 184 A 1
ATOM 2880 C   CA . MET A 1 184 ?  21.498 -13.306 -22.402 1.0 35.15 184 A 1
ATOM 2881 H   HA . MET A 1 184 ?  22.422 -13.168 -21.840 1.0 35.15 184 A 1
ATOM 2882 C    C . MET A 1 184 ?  21.943 -13.667 -23.818 1.0 35.15 184 A 1
ATOM 2883 C   CB . MET A 1 184 ?  20.689 -14.440 -21.751 1.0 35.15 184 A 1
ATOM 2884 H  HB2 . MET A 1 184 ?  19.783 -14.622 -22.330 1.0 35.15 184 A 1
ATOM 2885 H  HB3 . MET A 1 184 ?  21.297 -15.344 -21.776 1.0 35.15 184 A 1
ATOM 2886 O    O . MET A 1 184 ?  21.121 -13.459 -24.739 1.0 35.15 184 A 1
ATOM 2887 C   CG . MET A 1 184 ?  20.309 -14.120 -20.297 1.0 35.15 184 A 1
ATOM 2888 H  HG2 . MET A 1 184 ?  19.578 -13.313 -20.304 1.0 35.15 184 A 1
ATOM 2889 H  HG3 . MET A 1 184 ?  21.197 -13.758 -19.777 1.0 35.15 184 A 1
ATOM 2890 S   SD . MET A 1 184 ?  19.613 -15.501 -19.337 1.0 35.15 184 A 1
ATOM 2891 C   CE . MET A 1 184 ?  21.109 -16.498 -19.093 1.0 35.15 184 A 1
ATOM 2892 H  HE1 . MET A 1 184 ?  21.492 -16.835 -20.056 1.0 35.15 184 A 1
ATOM 2893 H  HE2 . MET A 1 184 ?  20.870 -17.368 -18.481 1.0 35.15 184 A 1
ATOM 2894 H  HE3 . MET A 1 184 ?  21.871 -15.901 -18.591 1.0 35.15 184 A 1
ATOM 2895 O  OXT . MET A 1 184 ?  23.087 -14.151 -23.932 1.0 35.15 184 A 1
ATOM 2896 N    N . THR B 2   1 ?   1.435   8.436 -32.599 1.0 49.16   1 B 1
ATOM 2897 H    H . THR B 2   1 ?   2.243   8.707 -32.057 1.0 49.16   1 B 1
ATOM 2898 H   H2 . THR B 2   1 ?   1.330   9.068 -33.380 1.0 49.16   1 B 1
ATOM 2899 H   H3 . THR B 2   1 ?   1.562   7.504 -32.966 1.0 49.16   1 B 1
ATOM 2900 C   CA . THR B 2   1 ?   0.215   8.465 -31.762 1.0 49.16   1 B 1
ATOM 2901 H   HA . THR B 2   1 ?   0.029   9.488 -31.436 1.0 49.16   1 B 1
ATOM 2902 C    C . THR B 2   1 ?   0.404   7.655 -30.497 1.0 49.16   1 B 1
ATOM 2903 C   CB . THR B 2   1 ?  -1.020   7.992 -32.522 1.0 49.16   1 B 1
ATOM 2904 H   HB . THR B 2   1 ?  -1.831   7.774 -31.826 1.0 49.16   1 B 1
ATOM 2905 O    O . THR B 2   1 ?   0.491   8.280 -29.453 1.0 49.16   1 B 1
ATOM 2906 C  CG2 . THR B 2   1 ?  -1.479   9.035 -33.535 1.0 49.16   1 B 1
ATOM 2907 H HG21 . THR B 2   1 ?  -1.702   9.974 -33.027 1.0 49.16   1 B 1
ATOM 2908 H HG22 . THR B 2   1 ?  -2.393   8.689 -34.019 1.0 49.16   1 B 1
ATOM 2909 H HG23 . THR B 2   1 ?  -0.721   9.205 -34.300 1.0 49.16   1 B 1
ATOM 2910 O  OG1 . THR B 2   1 ?  -0.656   6.833 -33.227 1.0 49.16   1 B 1
ATOM 2911 H  HG1 . THR B 2   1 ?  -1.445   6.484 -33.648 1.0 49.16   1 B 1
ATOM 2912 N    N . TYR B 2   2 ?   0.545   6.323 -30.579 1.0 51.13   2 B 1
ATOM 2913 H    H . TYR B 2   2 ?   0.399   5.876 -31.472 1.0 51.13   2 B 1
ATOM 2914 C   CA . TYR B 2   2 ?   0.613   5.413 -29.421 1.0 51.13   2 B 1
ATOM 2915 H   HA . TYR B 2   2 ?  -0.381   5.349 -28.979 1.0 51.13   2 B 1
ATOM 2916 C    C . TYR B 2   2 ?   1.558   5.896 -28.307 1.0 51.13   2 B 1
ATOM 2917 C   CB . TYR B 2   2 ?   0.985   4.008 -29.916 1.0 51.13   2 B 1
ATOM 2918 H  HB2 . TYR B 2   2 ?   0.392   3.776 -30.800 1.0 51.13   2 B 1
ATOM 2919 H  HB3 . TYR B 2   2 ?   2.033   3.988 -30.214 1.0 51.13   2 B 1
ATOM 2920 O    O . TYR B 2   2 ?   1.103   6.088 -27.193 1.0 51.13   2 B 1
ATOM 2921 C   CG . TYR B 2   2 ?   0.736   2.914 -28.898 1.0 51.13   2 B 1
ATOM 2922 C  CD1 . TYR B 2   2 ?   1.768   2.504 -28.033 1.0 51.13   2 B 1
ATOM 2923 H  HD1 . TYR B 2   2 ?   2.748   2.957 -28.072 1.0 51.13   2 B 1
ATOM 2924 C  CD2 . TYR B 2   2 ?  -0.533   2.302 -28.818 1.0 51.13   2 B 1
ATOM 2925 H  HD2 . TYR B 2   2 ?  -1.334   2.604 -29.476 1.0 51.13   2 B 1
ATOM 2926 C  CE1 . TYR B 2   2 ?   1.533   1.490 -27.088 1.0 51.13   2 B 1
ATOM 2927 H  HE1 . TYR B 2   2 ?   2.322   1.180 -26.419 1.0 51.13   2 B 1
ATOM 2928 C  CE2 . TYR B 2   2 ?  -0.765   1.280 -27.874 1.0 51.13   2 B 1
ATOM 2929 H  HE2 . TYR B 2   2 ?  -1.730   0.802 -27.792 1.0 51.13   2 B 1
ATOM 2930 O   OH . TYR B 2   2 ?   0.035  -0.093 -26.077 1.0 51.13   2 B 1
ATOM 2931 H   HH . TYR B 2   2 ?   0.772  -0.164 -25.466 1.0 51.13   2 B 1
ATOM 2932 C   CZ . TYR B 2   2 ?   0.267   0.874 -27.000 1.0 51.13   2 B 1
ATOM 2933 N    N . GLY B 2   3 ?   2.807   6.263 -28.624 1.0 47.36   3 B 1
ATOM 2934 H    H . GLY B 2   3 ?   3.162   6.005 -29.534 1.0 47.36   3 B 1
ATOM 2935 C   CA . GLY B 2   3 ?   3.771   6.798 -27.645 1.0 47.36   3 B 1
ATOM 2936 H  HA2 . GLY B 2   3 ?   4.695   7.047 -28.167 1.0 47.36   3 B 1
ATOM 2937 H  HA3 . GLY B 2   3 ?   4.011   6.013 -26.928 1.0 47.36   3 B 1
ATOM 2938 C    C . GLY B 2   3 ?   3.334   8.054 -26.865 1.0 47.36   3 B 1
ATOM 2939 O    O . GLY B 2   3 ?   3.796   8.262 -25.752 1.0 47.36   3 B 1
ATOM 2940 N    N . LEU B 2   4 ?   2.412   8.879 -27.381 1.0 52.63   4 B 1
ATOM 2941 H    H . LEU B 2   4 ?   1.962   8.624 -28.249 1.0 52.63   4 B 1
ATOM 2942 C   CA . LEU B 2   4 ?   1.837   9.985 -26.600 1.0 52.63   4 B 1
ATOM 2943 H   HA . LEU B 2   4 ?   2.617  10.383 -25.950 1.0 52.63   4 B 1
ATOM 2944 C    C . LEU B 2   4 ?   0.703   9.502 -25.690 1.0 52.63   4 B 1
ATOM 2945 C   CB . LEU B 2   4 ?   1.362  11.123 -27.521 1.0 52.63   4 B 1
ATOM 2946 H  HB2 . LEU B 2   4 ?   0.474  10.784 -28.054 1.0 52.63   4 B 1
ATOM 2947 H  HB3 . LEU B 2   4 ?   2.139  11.344 -28.253 1.0 52.63   4 B 1
ATOM 2948 O    O . LEU B 2   4 ?   0.554  10.033 -24.602 1.0 52.63   4 B 1
ATOM 2949 C   CG . LEU B 2   4 ?   1.025  12.422 -26.749 1.0 52.63   4 B 1
ATOM 2950 H   HG . LEU B 2   4 ?   0.382  12.204 -25.897 1.0 52.63   4 B 1
ATOM 2951 C  CD1 . LEU B 2   4 ?   2.285  13.140 -26.256 1.0 52.63   4 B 1
ATOM 2952 H HD11 . LEU B 2   4 ?   2.951  13.364 -27.090 1.0 52.63   4 B 1
ATOM 2953 H HD12 . LEU B 2   4 ?   2.809  12.523 -25.526 1.0 52.63   4 B 1
ATOM 2954 H HD13 . LEU B 2   4 ?   2.005  14.070 -25.762 1.0 52.63   4 B 1
ATOM 2955 C  CD2 . LEU B 2   4 ?   0.257  13.380 -27.658 1.0 52.63   4 B 1
ATOM 2956 H HD21 . LEU B 2   4 ?  -0.672  12.913 -27.983 1.0 52.63   4 B 1
ATOM 2957 H HD22 . LEU B 2   4 ?   0.010  14.285 -27.103 1.0 52.63   4 B 1
ATOM 2958 H HD23 . LEU B 2   4 ?   0.862  13.646 -28.525 1.0 52.63   4 B 1
ATOM 2959 N    N . HIS B 2   5 ?  -0.060   8.485 -26.100 1.0 46.05   5 B 1
ATOM 2960 H    H . HIS B 2   5 ?   0.170   8.035 -26.975 1.0 46.05   5 B 1
ATOM 2961 C   CA . HIS B 2   5 ?  -1.014   7.796 -25.223 1.0 46.05   5 B 1
ATOM 2962 H   HA . HIS B 2   5 ?  -1.590   8.542 -24.675 1.0 46.05   5 B 1
ATOM 2963 C    C . HIS B 2   5 ?  -0.291   6.925 -24.188 1.0 46.05   5 B 1
ATOM 2964 C   CB . HIS B 2   5 ?  -1.992   6.961 -26.065 1.0 46.05   5 B 1
ATOM 2965 H  HB2 . HIS B 2   5 ?  -2.124   7.441 -27.035 1.0 46.05   5 B 1
ATOM 2966 H  HB3 . HIS B 2   5 ?  -1.572   5.971 -26.241 1.0 46.05   5 B 1
ATOM 2967 O    O . HIS B 2   5 ?  -0.825   6.700 -23.126 1.0 46.05   5 B 1
ATOM 2968 C   CG . HIS B 2   5 ?  -3.364   6.811 -25.445 1.0 46.05   5 B 1
ATOM 2969 C  CD2 . HIS B 2   5 ?  -3.700   6.162 -24.281 1.0 46.05   5 B 1
ATOM 2970 H  HD2 . HIS B 2   5 ?  -3.025   5.657 -23.606 1.0 46.05   5 B 1
ATOM 2971 N  ND1 . HIS B 2   5 ?  -4.535   7.306 -25.978 1.0 46.05   5 B 1
ATOM 2972 H  HD1 . HIS B 2   5 ?  -4.624   7.863 -26.815 1.0 46.05   5 B 1
ATOM 2973 C  CE1 . HIS B 2   5 ?  -5.546   6.961 -25.165 1.0 46.05   5 B 1
ATOM 2974 H  HE1 . HIS B 2   5 ?  -6.585   7.216 -25.313 1.0 46.05   5 B 1
ATOM 2975 N  NE2 . HIS B 2   5 ?  -5.089   6.255 -24.127 1.0 46.05   5 B 1
ATOM 2976 N    N . MET B 2   6 ?   0.938   6.486 -24.461 1.0 47.25   6 B 1
ATOM 2977 H    H . MET B 2   6 ?   1.251   6.569 -25.417 1.0 47.25   6 B 1
ATOM 2978 C   CA . MET B 2   6 ?   1.844   5.839 -23.512 1.0 47.25   6 B 1
ATOM 2979 H   HA . MET B 2   6 ?   1.308   5.043 -22.995 1.0 47.25   6 B 1
ATOM 2980 C    C . MET B 2   6 ?   2.347   6.861 -22.477 1.0 47.25   6 B 1
ATOM 2981 C   CB . MET B 2   6 ?   2.983   5.225 -24.336 1.0 47.25   6 B 1
ATOM 2982 H  HB2 . MET B 2   6 ?   3.514   6.042 -24.824 1.0 47.25   6 B 1
ATOM 2983 H  HB3 . MET B 2   6 ?   2.566   4.580 -25.109 1.0 47.25   6 B 1
ATOM 2984 O    O . MET B 2   6 ?   2.219   6.643 -21.278 1.0 47.25   6 B 1
ATOM 2985 C   CG . MET B 2   6 ?   4.031   4.428 -23.570 1.0 47.25   6 B 1
ATOM 2986 H  HG2 . MET B 2   6 ?   4.224   4.898 -22.606 1.0 47.25   6 B 1
ATOM 2987 H  HG3 . MET B 2   6 ?   3.646   3.421 -23.413 1.0 47.25   6 B 1
ATOM 2988 S   SD . MET B 2   6 ?   5.598   4.304 -24.470 1.0 47.25   6 B 1
ATOM 2989 C   CE . MET B 2   6 ?   6.481   3.234 -23.304 1.0 47.25   6 B 1
ATOM 2990 H  HE1 . MET B 2   6 ?   5.944   2.292 -23.197 1.0 47.25   6 B 1
ATOM 2991 H  HE2 . MET B 2   6 ?   7.484   3.030 -23.681 1.0 47.25   6 B 1
ATOM 2992 H  HE3 . MET B 2   6 ?   6.548   3.723 -22.332 1.0 47.25   6 B 1
ATOM 2993 N    N . ILE B 2   7 ?   2.809   8.039 -22.926 1.0 44.23   7 B 1
ATOM 2994 H    H . ILE B 2   7 ?   2.964   8.140 -23.919 1.0 44.23   7 B 1
ATOM 2995 C   CA . ILE B 2   7 ?   3.145   9.181 -22.051 1.0 44.23   7 B 1
ATOM 2996 H   HA . ILE B 2   7 ?   3.892   8.847 -21.331 1.0 44.23   7 B 1
ATOM 2997 C    C . ILE B 2   7 ?   1.909   9.662 -21.263 1.0 44.23   7 B 1
ATOM 2998 C   CB . ILE B 2   7 ?   3.824  10.307 -22.859 1.0 44.23   7 B 1
ATOM 2999 H   HB . ILE B 2   7 ?   3.212  10.524 -23.734 1.0 44.23   7 B 1
ATOM 3000 O    O . ILE B 2   7 ?   2.006   9.970 -20.083 1.0 44.23   7 B 1
ATOM 3001 C  CG1 . ILE B 2   7 ?   5.228   9.839 -23.314 1.0 44.23   7 B 1
ATOM 3002 H HG12 . ILE B 2   7 ?   5.185   8.808 -23.667 1.0 44.23   7 B 1
ATOM 3003 H HG13 . ILE B 2   7 ?   5.911   9.856 -22.465 1.0 44.23   7 B 1
ATOM 3004 C  CG2 . ILE B 2   7 ?   3.963  11.599 -22.030 1.0 44.23   7 B 1
ATOM 3005 H HG21 . ILE B 2   7 ?   4.498  12.365 -22.592 1.0 44.23   7 B 1
ATOM 3006 H HG22 . ILE B 2   7 ?   4.501  11.394 -21.104 1.0 44.23   7 B 1
ATOM 3007 H HG23 . ILE B 2   7 ?   2.981  12.002 -21.783 1.0 44.23   7 B 1
ATOM 3008 C  CD1 . ILE B 2   7 ?   5.817  10.685 -24.450 1.0 44.23   7 B 1
ATOM 3009 H HD11 . ILE B 2   7 ?   6.013  11.702 -24.110 1.0 44.23   7 B 1
ATOM 3010 H HD12 . ILE B 2   7 ?   5.127  10.710 -25.293 1.0 44.23   7 B 1
ATOM 3011 H HD13 . ILE B 2   7 ?   6.758  10.242 -24.776 1.0 44.23   7 B 1
ATOM 3012 N    N . LEU B 2   8 ?   0.728   9.637 -21.885 1.0 45.75   8 B 1
ATOM 3013 H    H . LEU B 2   8 ?   0.739   9.436 -22.874 1.0 45.75   8 B 1
ATOM 3014 C   CA . LEU B 2   8 ?  -0.598   9.803 -21.276 1.0 45.75   8 B 1
ATOM 3015 H   HA . LEU B 2   8 ?  -0.466  10.312 -20.321 1.0 45.75   8 B 1
ATOM 3016 C    C . LEU B 2   8 ?  -1.248   8.446 -20.931 1.0 45.75   8 B 1
ATOM 3017 C   CB . LEU B 2   8 ?  -1.492  10.699 -22.150 1.0 45.75   8 B 1
ATOM 3018 H  HB2 . LEU B 2   8 ?  -1.621  10.210 -23.115 1.0 45.75   8 B 1
ATOM 3019 H  HB3 . LEU B 2   8 ?  -2.477  10.769 -21.689 1.0 45.75   8 B 1
ATOM 3020 O    O . LEU B 2   8 ?  -2.460   8.275 -21.038 1.0 45.75   8 B 1
ATOM 3021 C   CG . LEU B 2   8 ?  -0.964  12.128 -22.371 1.0 45.75   8 B 1
ATOM 3022 H   HG . LEU B 2   8 ?   0.061  12.098 -22.740 1.0 45.75   8 B 1
ATOM 3023 C  CD1 . LEU B 2   8 ?  -1.828  12.820 -23.425 1.0 45.75   8 B 1
ATOM 3024 H HD11 . LEU B 2   8 ?  -1.782  12.257 -24.357 1.0 45.75   8 B 1
ATOM 3025 H HD12 . LEU B 2   8 ?  -1.453  13.828 -23.603 1.0 45.75   8 B 1
ATOM 3026 H HD13 . LEU B 2   8 ?  -2.863  12.872 -23.084 1.0 45.75   8 B 1
ATOM 3027 C  CD2 . LEU B 2   8 ?  -1.008  12.971 -21.093 1.0 45.75   8 B 1
ATOM 3028 H HD21 . LEU B 2   8 ?  -0.342  12.543 -20.344 1.0 45.75   8 B 1
ATOM 3029 H HD22 . LEU B 2   8 ?  -0.668  13.983 -21.309 1.0 45.75   8 B 1
ATOM 3030 H HD23 . LEU B 2   8 ?  -2.025  13.007 -20.702 1.0 45.75   8 B 1
ATOM 3031 N    N . SER B 2   9 ?  -0.405   7.527 -20.472 1.0  44.6   9 B 1
ATOM 3032 H    H . SER B 2   9 ?   0.565   7.661 -20.720 1.0  44.6   9 B 1
ATOM 3033 C   CA . SER B 2   9 ?  -0.665   6.419 -19.547 1.0  44.6   9 B 1
ATOM 3034 H   HA . SER B 2   9 ?  -1.635   6.577 -19.077 1.0  44.6   9 B 1
ATOM 3035 C    C . SER B 2   9 ?   0.395   6.426 -18.427 1.0  44.6   9 B 1
ATOM 3036 C   CB . SER B 2   9 ?  -0.708   5.089 -20.297 1.0  44.6   9 B 1
ATOM 3037 H  HB2 . SER B 2   9 ?  -0.347   5.206 -21.319 1.0  44.6   9 B 1
ATOM 3038 H  HB3 . SER B 2   9 ?  -0.064   4.367 -19.794 1.0  44.6   9 B 1
ATOM 3039 O    O . SER B 2   9 ?   0.316   5.686 -17.448 1.0  44.6   9 B 1
ATOM 3040 O   OG . SER B 2   9 ?  -2.023   4.580 -20.306 1.0  44.6   9 B 1
ATOM 3041 H   HG . SER B 2   9 ?  -2.109   4.138 -19.458 1.0  44.6   9 B 1
ATOM 3042 N    N . LEU B 2  10 ?   1.328   7.381 -18.504 1.0 44.41  10 B 1
ATOM 3043 H    H . LEU B 2  10 ?   1.464   7.803 -19.412 1.0 44.41  10 B 1
ATOM 3044 C   CA . LEU B 2  10 ?   1.862   8.167 -17.399 1.0 44.41  10 B 1
ATOM 3045 H   HA . LEU B 2  10 ?   1.664   7.620 -16.478 1.0 44.41  10 B 1
ATOM 3046 C    C . LEU B 2  10 ?   1.106   9.543 -17.306 1.0 44.41  10 B 1
ATOM 3047 C   CB . LEU B 2  10 ?   3.419   8.262 -17.450 1.0 44.41  10 B 1
ATOM 3048 H  HB2 . LEU B 2  10 ?   3.699   9.315 -17.404 1.0 44.41  10 B 1
ATOM 3049 H  HB3 . LEU B 2  10 ?   3.820   7.819 -16.538 1.0 44.41  10 B 1
ATOM 3050 O    O . LEU B 2  10 ?   1.697  10.529 -16.886 1.0 44.41  10 B 1
ATOM 3051 C   CG . LEU B 2  10 ?   4.165   7.669 -18.664 1.0 44.41  10 B 1
ATOM 3052 H   HG . LEU B 2  10 ?   3.662   8.053 -19.552 1.0 44.41  10 B 1
ATOM 3053 C  CD1 . LEU B 2  10 ?   5.611   8.170 -18.698 1.0 44.41  10 B 1
ATOM 3054 H HD11 . LEU B 2  10 ?   6.140   7.838 -17.805 1.0 44.41  10 B 1
ATOM 3055 H HD12 . LEU B 2  10 ?   5.621   9.259 -18.738 1.0 44.41  10 B 1
ATOM 3056 H HD13 . LEU B 2  10 ?   6.116   7.780 -19.582 1.0 44.41  10 B 1
ATOM 3057 C  CD2 . LEU B 2  10 ?   4.208   6.145 -18.803 1.0 44.41  10 B 1
ATOM 3058 H HD21 . LEU B 2  10 ?   4.923   5.700 -18.112 1.0 44.41  10 B 1
ATOM 3059 H HD22 . LEU B 2  10 ?   3.228   5.697 -18.639 1.0 44.41  10 B 1
ATOM 3060 H HD23 . LEU B 2  10 ?   4.520   5.886 -19.815 1.0 44.41  10 B 1
ATOM 3061 N    N . LYS B 2  11 ?  -0.149   9.744 -17.786 1.0 42.02  11 B 1
ATOM 3062 H    H . LYS B 2  11 ?  -0.156  10.636 -18.259 1.0 42.02  11 B 1
ATOM 3063 C   CA . LYS B 2  11 ?  -1.483   9.484 -17.131 1.0 42.02  11 B 1
ATOM 3064 H   HA . LYS B 2  11 ?  -1.637  10.192 -16.317 1.0 42.02  11 B 1
ATOM 3065 C    C . LYS B 2  11 ?  -1.634   8.088 -16.522 1.0 42.02  11 B 1
ATOM 3066 C   CB . LYS B 2  11 ?  -2.656   9.784 -18.079 1.0 42.02  11 B 1
ATOM 3067 H  HB2 . LYS B 2  11 ?  -2.426   9.317 -19.037 1.0 42.02  11 B 1
ATOM 3068 H  HB3 . LYS B 2  11 ?  -3.569   9.298 -17.737 1.0 42.02  11 B 1
ATOM 3069 O    O . LYS B 2  11 ?  -2.561   7.349 -16.825 1.0 42.02  11 B 1
ATOM 3070 C   CG . LYS B 2  11 ?  -2.985  11.257 -18.349 1.0 42.02  11 B 1
ATOM 3071 H  HG2 . LYS B 2  11 ?  -2.074  11.850 -18.431 1.0 42.02  11 B 1
ATOM 3072 H  HG3 . LYS B 2  11 ?  -3.550  11.326 -19.279 1.0 42.02  11 B 1
ATOM 3073 C   CD . LYS B 2  11 ?  -3.857  11.759 -17.202 1.0 42.02  11 B 1
ATOM 3074 H  HD2 . LYS B 2  11 ?  -4.654  11.030 -17.055 1.0 42.02  11 B 1
ATOM 3075 H  HD3 . LYS B 2  11 ?  -3.235  11.813 -16.309 1.0 42.02  11 B 1
ATOM 3076 C   CE . LYS B 2  11 ?  -4.548  13.105 -17.389 1.0 42.02  11 B 1
ATOM 3077 H  HE2 . LYS B 2  11 ?  -3.789  13.883 -17.478 1.0 42.02  11 B 1
ATOM 3078 H  HE3 . LYS B 2  11 ?  -5.149  13.075 -18.297 1.0 42.02  11 B 1
ATOM 3079 N   NZ . LYS B 2  11 ?  -5.410  13.357 -16.207 1.0 42.02  11 B 1
ATOM 3080 H  HZ1 . LYS B 2  11 ?  -5.916  14.231 -16.204 1.0 42.02  11 B 1
ATOM 3081 H  HZ2 . LYS B 2  11 ?  -4.880  13.258 -15.354 1.0 42.02  11 B 1
ATOM 3082 H  HZ3 . LYS B 2  11 ?  -6.039  12.586 -16.034 1.0 42.02  11 B 1
ATOM 3083 N    N . THR B 2  12 ?  -0.637   7.604 -15.812 1.0 41.72  12 B 1
ATOM 3084 H    H . THR B 2  12 ?  -0.484   6.625 -16.011 1.0 41.72  12 B 1
ATOM 3085 C   CA . THR B 2  12 ?  -0.166   8.019 -14.499 1.0 41.72  12 B 1
ATOM 3086 H   HA . THR B 2  12 ?   0.874   7.696 -14.520 1.0 41.72  12 B 1
ATOM 3087 C    C . THR B 2  12 ?  -0.841   7.177 -13.408 1.0 41.72  12 B 1
ATOM 3088 C   CB . THR B 2  12 ?  -0.069   9.554 -14.284 1.0 41.72  12 B 1
ATOM 3089 H   HB . THR B 2  12 ?  -0.123  10.055 -15.250 1.0 41.72  12 B 1
ATOM 3090 O    O . THR B 2  12 ?  -1.312   7.729 -12.427 1.0 41.72  12 B 1
ATOM 3091 C  CG2 . THR B 2  12 ?   1.281  10.081 -13.853 1.0 41.72  12 B 1
ATOM 3092 H HG21 . THR B 2  12 ?   1.465   9.832 -12.808 1.0 41.72  12 B 1
ATOM 3093 H HG22 . THR B 2  12 ?   2.073   9.668 -14.478 1.0 41.72  12 B 1
ATOM 3094 H HG23 . THR B 2  12 ?   1.284  11.166 -13.954 1.0 41.72  12 B 1
ATOM 3095 O  OG1 . THR B 2  12 ?  -1.115  10.104 -13.542 1.0 41.72  12 B 1
ATOM 3096 H  HG1 . THR B 2  12 ?  -1.280   9.539 -12.783 1.0 41.72  12 B 1
ATOM 3097 N    N . MET B 2  13 ?  -1.016   5.859 -13.625 1.0 38.98  13 B 1
ATOM 3098 H    H . MET B 2  13 ?  -0.273   5.354 -14.085 1.0 38.98  13 B 1
ATOM 3099 C   CA . MET B 2  13 ?  -2.346   5.490 -14.110 1.0 38.98  13 B 1
ATOM 3100 H   HA . MET B 2  13 ?  -2.343   5.977 -15.086 1.0 38.98  13 B 1
ATOM 3101 C    C . MET B 2  13 ?  -3.471   6.350 -13.460 1.0 38.98  13 B 1
ATOM 3102 C   CB . MET B 2  13 ?  -2.505   4.067 -14.732 1.0 38.98  13 B 1
ATOM 3103 H  HB2 . MET B 2  13 ?  -1.873   4.132 -15.617 1.0 38.98  13 B 1
ATOM 3104 H  HB3 . MET B 2  13 ?  -3.520   4.038 -15.129 1.0 38.98  13 B 1
ATOM 3105 O    O . MET B 2  13 ?  -3.844   6.246 -12.305 1.0 38.98  13 B 1
ATOM 3106 C   CG . MET B 2  13 ?  -2.242   2.626 -14.208 1.0 38.98  13 B 1
ATOM 3107 H  HG2 . MET B 2  13 ?  -2.461   1.968 -15.049 1.0 38.98  13 B 1
ATOM 3108 H  HG3 . MET B 2  13 ?  -3.005   2.328 -13.488 1.0 38.98  13 B 1
ATOM 3109 S   SD . MET B 2  13 ?  -0.727   1.999 -13.498 1.0 38.98  13 B 1
ATOM 3110 C   CE . MET B 2  13 ?  -1.201   0.626 -12.426 1.0 38.98  13 B 1
ATOM 3111 H  HE1 . MET B 2  13 ?  -0.337   0.402 -11.799 1.0 38.98  13 B 1
ATOM 3112 H  HE2 . MET B 2  13 ?  -2.025   0.907 -11.770 1.0 38.98  13 B 1
ATOM 3113 H  HE3 . MET B 2  13 ?  -1.448  -0.245 -13.033 1.0 38.98  13 B 1
ATOM 3114 N    N . ASP B 2  14 ?  -3.805   7.452 -14.134 1.0 42.54  14 B 1
ATOM 3115 H    H . ASP B 2  14 ?  -3.511   7.519 -15.099 1.0 42.54  14 B 1
ATOM 3116 C   CA . ASP B 2  14 ?  -4.281   8.708 -13.499 1.0 42.54  14 B 1
ATOM 3117 H   HA . ASP B 2  14 ?  -3.572   9.058 -12.749 1.0 42.54  14 B 1
ATOM 3118 C    C . ASP B 2  14 ?  -5.647   8.586 -12.821 1.0 42.54  14 B 1
ATOM 3119 C   CB . ASP B 2  14 ?  -4.348   9.713 -14.646 1.0 42.54  14 B 1
ATOM 3120 H  HB2 . ASP B 2  14 ?  -3.326   9.966 -14.929 1.0 42.54  14 B 1
ATOM 3121 H  HB3 . ASP B 2  14 ?  -4.796   9.214 -15.505 1.0 42.54  14 B 1
ATOM 3122 O    O . ASP B 2  14 ?  -6.144   9.485 -12.156 1.0 42.54  14 B 1
ATOM 3123 C   CG . ASP B 2  14 ?  -5.137  11.007 -14.418 1.0 42.54  14 B 1
ATOM 3124 O  OD1 . ASP B 2  14 ?  -4.501  12.036 -14.098 1.0 42.54  14 B 1
ATOM 3125 O  OD2 . ASP B 2  14 ?  -6.240  11.116 -15.008 1.0 42.54  14 B 1
ATOM 3126 N    N . ARG B 2  15 ?  -6.291   7.457 -13.075 1.0 37.44  15 B 1
ATOM 3127 H    H . ARG B 2  15 ?  -5.688   6.668 -13.259 1.0 37.44  15 B 1
ATOM 3128 C   CA . ARG B 2  15 ?  -7.662   7.386 -13.569 1.0 37.44  15 B 1
ATOM 3129 H   HA . ARG B 2  15 ?  -7.867   8.246 -14.206 1.0 37.44  15 B 1
ATOM 3130 C    C . ARG B 2  15 ?  -8.686   7.433 -12.439 1.0 37.44  15 B 1
ATOM 3131 C   CB . ARG B 2  15 ?  -7.772   6.069 -14.367 1.0 37.44  15 B 1
ATOM 3132 H  HB2 . ARG B 2  15 ?  -7.586   5.252 -13.669 1.0 37.44  15 B 1
ATOM 3133 H  HB3 . ARG B 2  15 ?  -8.788   5.965 -14.746 1.0 37.44  15 B 1
ATOM 3134 O    O . ARG B 2  15 ?  -9.827   7.061 -12.689 1.0 37.44  15 B 1
ATOM 3135 C   CG . ARG B 2  15 ?  -6.804   5.952 -15.565 1.0 37.44  15 B 1
ATOM 3136 H  HG2 . ARG B 2  15 ?  -7.272   6.375 -16.454 1.0 37.44  15 B 1
ATOM 3137 H  HG3 . ARG B 2  15 ?  -5.906   6.542 -15.383 1.0 37.44  15 B 1
ATOM 3138 C   CD . ARG B 2  15 ?  -6.335   4.513 -15.841 1.0 37.44  15 B 1
ATOM 3139 H  HD2 . ARG B 2  15 ?  -5.328   4.574 -16.253 1.0 37.44  15 B 1
ATOM 3140 H  HD3 . ARG B 2  15 ?  -6.281   3.959 -14.904 1.0 37.44  15 B 1
ATOM 3141 N   NE . ARG B 2  15 ?  -7.174   3.804 -16.825 1.0 37.44  15 B 1
ATOM 3142 H   HE . ARG B 2  15 ?  -7.758   4.381 -17.414 1.0 37.44  15 B 1
ATOM 3143 N  NH1 . ARG B 2  15 ?  -6.412   1.684 -16.388 1.0 37.44  15 B 1
ATOM 3144 H HH11 . ARG B 2  15 ?  -6.341   0.698 -16.594 1.0 37.44  15 B 1
ATOM 3145 H HH12 . ARG B 2  15 ?  -5.895   2.046 -15.599 1.0 37.44  15 B 1
ATOM 3146 N  NH2 . ARG B 2  15 ?  -7.763   2.010 -18.111 1.0 37.44  15 B 1
ATOM 3147 H HH21 . ARG B 2  15 ?  -7.666   1.024 -18.309 1.0 37.44  15 B 1
ATOM 3148 H HH22 . ARG B 2  15 ?  -8.277   2.618 -18.731 1.0 37.44  15 B 1
ATOM 3149 C   CZ . ARG B 2  15 ?  -7.115   2.511 -17.099 1.0 37.44  15 B 1
ATOM 3150 N    N . PHE B 2  16 ?  -8.205   7.647 -11.214 1.0 34.63  16 B 1
ATOM 3151 H    H . PHE B 2  16 ?  -7.292   8.078 -11.170 1.0 34.63  16 B 1
ATOM 3152 C   CA . PHE B 2  16 ?  -8.704   6.960 -10.026 1.0 34.63  16 B 1
ATOM 3153 H   HA . PHE B 2  16 ?  -9.788   6.944 -10.136 1.0 34.63  16 B 1
ATOM 3154 C    C . PHE B 2  16 ?  -8.477   7.688  -8.683 1.0 34.63  16 B 1
ATOM 3155 C   CB . PHE B 2  16 ?  -8.135   5.514 -10.026 1.0 34.63  16 B 1
ATOM 3156 H  HB2 . PHE B 2  16 ?  -7.697   5.300  -9.051 1.0 34.63  16 B 1
ATOM 3157 H  HB3 . PHE B 2  16 ?  -7.319   5.444 -10.745 1.0 34.63  16 B 1
ATOM 3158 O    O . PHE B 2  16 ?  -8.804   7.123  -7.640 1.0 34.63  16 B 1
ATOM 3159 C   CG . PHE B 2  16 ?  -9.115   4.394 -10.344 1.0 34.63  16 B 1
ATOM 3160 C  CD1 . PHE B 2  16 ? -10.876   4.798 -10.999 1.0 34.63  16 B 1
ATOM 3161 H  HD1 . PHE B 2  16 ? -11.186   5.815 -11.191 1.0 34.63  16 B 1
ATOM 3162 C  CD2 . PHE B 2  16 ?  -8.593   2.569 -10.128 1.0 34.63  16 B 1
ATOM 3163 H  HD2 . PHE B 2  16 ?  -7.589   2.345  -9.799 1.0 34.63  16 B 1
ATOM 3164 C  CE1 . PHE B 2  16 ? -12.071   3.399 -11.453 1.0 34.63  16 B 1
ATOM 3165 H  HE1 . PHE B 2  16 ? -13.044   3.645 -11.852 1.0 34.63  16 B 1
ATOM 3166 C  CE2 . PHE B 2  16 ?  -9.794   1.163 -10.630 1.0 34.63  16 B 1
ATOM 3167 H  HE2 . PHE B 2  16 ?  -9.448   0.143 -10.709 1.0 34.63  16 B 1
ATOM 3168 C   CZ . PHE B 2  16 ? -11.538   1.589 -11.305 1.0 34.63  16 B 1
ATOM 3169 H   HZ . PHE B 2  16 ? -12.201   0.798 -11.624 1.0 34.63  16 B 1
ATOM 3170 N    N . ASP B 2  17 ?  -7.909   8.900  -8.701 1.0 37.38  17 B 1
ATOM 3171 H    H . ASP B 2  17 ?  -7.655   9.293  -9.596 1.0 37.38  17 B 1
ATOM 3172 C   CA . ASP B 2  17 ?  -7.924   9.855  -7.580 1.0 37.38  17 B 1
ATOM 3173 H   HA . ASP B 2  17 ?  -8.919   9.846  -7.135 1.0 37.38  17 B 1
ATOM 3174 C    C . ASP B 2  17 ?  -7.652  11.265  -8.157 1.0 37.38  17 B 1
ATOM 3175 C   CB . ASP B 2  17 ?  -6.879   9.446  -6.501 1.0 37.38  17 B 1
ATOM 3176 H  HB2 . ASP B 2  17 ?  -6.050  10.154  -6.519 1.0 37.38  17 B 1
ATOM 3177 H  HB3 . ASP B 2  17 ?  -6.461   8.472  -6.756 1.0 37.38  17 B 1
ATOM 3178 O    O . ASP B 2  17 ?  -6.622  11.452  -8.803 1.0 37.38  17 B 1
ATOM 3179 C   CG . ASP B 2  17 ?  -7.423   9.369  -5.059 1.0 37.38  17 B 1
ATOM 3180 O  OD1 . ASP B 2  17 ?  -6.665   8.943  -4.152 1.0 37.38  17 B 1
ATOM 3181 O  OD2 . ASP B 2  17 ?  -8.573   9.796  -4.824 1.0 37.38  17 B 1
ATOM 3182 N    N . ASP B 2  18 ?  -8.501  12.288  -7.923 1.0 38.32  18 B 1
ATOM 3183 H    H . ASP B 2  18 ?  -9.353  12.093  -7.417 1.0 38.32  18 B 1
ATOM 3184 C   CA . ASP B 2  18 ?  -8.334  13.652  -8.519 1.0 38.32  18 B 1
ATOM 3185 H   HA . ASP B 2  18 ?  -8.075  13.486  -9.565 1.0 38.32  18 B 1
ATOM 3186 C    C . ASP B 2  18 ?  -7.163  14.454  -7.921 1.0 38.32  18 B 1
ATOM 3187 C   CB . ASP B 2  18 ?  -9.628  14.483  -8.515 1.0 38.32  18 B 1
ATOM 3188 H  HB2 . ASP B 2  18 ?  -9.817  14.867  -7.513 1.0 38.32  18 B 1
ATOM 3189 H  HB3 . ASP B 2  18 ? -10.464  13.847  -8.807 1.0 38.32  18 B 1
ATOM 3190 O    O . ASP B 2  18 ?  -6.950  15.648  -8.147 1.0 38.32  18 B 1
ATOM 3191 C   CG . ASP B 2  18 ?  -9.517  15.639  -9.523 1.0 38.32  18 B 1
ATOM 3192 O  OD1 . ASP B 2  18 ?  -9.342  15.371 -10.732 1.0 38.32  18 B 1
ATOM 3193 O  OD2 . ASP B 2  18 ?  -9.527  16.841  -9.165 1.0 38.32  18 B 1
ATOM 3194 N    N . HIS B 2  19 ?  -6.326  13.720  -7.214 1.0 39.33  19 B 1
ATOM 3195 H    H . HIS B 2  19 ?  -6.579  12.743  -7.176 1.0 39.33  19 B 1
ATOM 3196 C   CA . HIS B 2  19 ?  -4.926  13.942  -7.002 1.0 39.33  19 B 1
ATOM 3197 H   HA . HIS B 2  19 ?  -4.790  14.904  -6.509 1.0 39.33  19 B 1
ATOM 3198 C    C . HIS B 2  19 ?  -4.175  13.959  -8.363 1.0 39.33  19 B 1
ATOM 3199 C   CB . HIS B 2  19 ?  -4.453  12.826  -6.061 1.0 39.33  19 B 1
ATOM 3200 H  HB2 . HIS B 2  19 ?  -3.425  13.074  -5.797 1.0 39.33  19 B 1
ATOM 3201 H  HB3 . HIS B 2  19 ?  -4.436  11.898  -6.632 1.0 39.33  19 B 1
ATOM 3202 O    O . HIS B 2  19 ?  -3.198  13.253  -8.562 1.0 39.33  19 B 1
ATOM 3203 C   CG . HIS B 2  19 ?  -5.246  12.563  -4.781 1.0 39.33  19 B 1
ATOM 3204 C  CD2 . HIS B 2  19 ?  -4.706  12.357  -3.538 1.0 39.33  19 B 1
ATOM 3205 H  HD2 . HIS B 2  19 ?  -3.668  12.479  -3.267 1.0 39.33  19 B 1
ATOM 3206 N  ND1 . HIS B 2  19 ?  -6.593  12.282  -4.645 1.0 39.33  19 B 1
ATOM 3207 C  CE1 . HIS B 2  19 ?  -7.284  12.198  -5.377 1.0 39.33  19 B 1
ATOM 3208 H  HE1 . HIS B 2  19 ?  -6.829  11.892  -3.381 1.0 39.33  19 B 1
ATOM 3209 N  NE2 . HIS B 2  19 ?  -7.781  11.534  -3.019 1.0 39.33  19 B 1
ATOM 3210 H  HE2 . HIS B 2  19 ?  -5.697  11.924  -2.659 1.0 39.33  19 B 1
ATOM 3211 N    N . LYS B 2  20 ?  -4.581  14.874  -9.265 1.0 39.57  20 B 1
ATOM 3212 H    H . LYS B 2  20 ?  -5.468  15.311  -9.056 1.0 39.57  20 B 1
ATOM 3213 C   CA . LYS B 2  20 ?  -3.738  15.552 -10.270 1.0 39.57  20 B 1
ATOM 3214 H   HA . LYS B 2  20 ?  -3.237  14.794 -10.873 1.0 39.57  20 B 1
ATOM 3215 C    C . LYS B 2  20 ?  -2.660  16.426  -9.619 1.0 39.57  20 B 1
ATOM 3216 C   CB . LYS B 2  20 ?  -4.544  16.500 -11.165 1.0 39.57  20 B 1
ATOM 3217 H  HB2 . LYS B 2  20 ?  -3.917  16.752 -12.020 1.0 39.57  20 B 1
ATOM 3218 H  HB3 . LYS B 2  20 ?  -4.716  17.417 -10.601 1.0 39.57  20 B 1
ATOM 3219 O    O . LYS B 2  20 ?  -1.907  17.110 -10.317 1.0 39.57  20 B 1
ATOM 3220 C   CG . LYS B 2  20 ?  -5.906  16.045 -11.688 1.0 39.57  20 B 1
ATOM 3221 H  HG2 . LYS B 2  20 ?  -5.817  15.098 -12.221 1.0 39.57  20 B 1
ATOM 3222 H  HG3 . LYS B 2  20 ?  -6.590  15.927 -10.848 1.0 39.57  20 B 1
ATOM 3223 C   CD . LYS B 2  20 ?  -6.407  17.148 -12.641 1.0 39.57  20 B 1
ATOM 3224 H  HD2 . LYS B 2  20 ?  -6.058  18.127 -12.313 1.0 39.57  20 B 1
ATOM 3225 H  HD3 . LYS B 2  20 ?  -5.986  16.959 -13.629 1.0 39.57  20 B 1
ATOM 3226 C   CE . LYS B 2  20 ?  -7.930  17.203 -12.751 1.0 39.57  20 B 1
ATOM 3227 H  HE2 . LYS B 2  20 ?  -8.205  17.822 -13.605 1.0 39.57  20 B 1
ATOM 3228 H  HE3 . LYS B 2  20 ?  -8.310  16.194 -12.913 1.0 39.57  20 B 1
ATOM 3229 N   NZ . LYS B 2  20 ?  -8.547  17.747 -11.519 1.0 39.57  20 B 1
ATOM 3230 H  HZ1 . LYS B 2  20 ?  -8.513  17.041 -10.797 1.0 39.57  20 B 1
ATOM 3231 H  HZ2 . LYS B 2  20 ?  -9.553  17.816 -11.579 1.0 39.57  20 B 1
ATOM 3232 H  HZ3 . LYS B 2  20 ?  -8.124  18.580 -11.137 1.0 39.57  20 B 1
ATOM 3233 N    N . GLY B 2  21 ?  -2.608  16.419  -8.283 1.0 37.69  21 B 1
ATOM 3234 H    H . GLY B 2  21 ?  -3.366  15.933  -7.826 1.0 37.69  21 B 1
ATOM 3235 C   CA . GLY B 2  21 ?  -1.343  16.345  -7.571 1.0 37.69  21 B 1
ATOM 3236 H  HA2 . GLY B 2  21 ?  -1.037  17.342  -7.254 1.0 37.69  21 B 1
ATOM 3237 H  HA3 . GLY B 2  21 ?  -1.506  15.725  -6.689 1.0 37.69  21 B 1
ATOM 3238 C    C . GLY B 2  21 ?  -0.281  15.684  -8.463 1.0 37.69  21 B 1
ATOM 3239 O    O . GLY B 2  21 ?  -0.589  14.700  -9.138 1.0 37.69  21 B 1
ATOM 3240 N    N . PRO B 2  22 ?   0.861  16.359  -8.683 1.0 45.29  22 B 1
ATOM 3241 C   CA . PRO B 2  22 ?   1.622  16.239  -9.920 1.0 45.29  22 B 1
ATOM 3242 H   HA . PRO B 2  22 ?   0.978  16.428 -10.779 1.0 45.29  22 B 1
ATOM 3243 C    C . PRO B 2  22 ?   2.183  14.836 -10.003 1.0 45.29  22 B 1
ATOM 3244 C   CB . PRO B 2  22 ?   2.712  17.311  -9.836 1.0 45.29  22 B 1
ATOM 3245 H  HB2 . PRO B 2  22 ?   2.343  18.234 -10.283 1.0 45.29  22 B 1
ATOM 3246 H  HB3 . PRO B 2  22 ?   3.639  17.003 -10.319 1.0 45.29  22 B 1
ATOM 3247 O    O . PRO B 2  22 ?   3.179  14.536  -9.358 1.0 45.29  22 B 1
ATOM 3248 C   CG . PRO B 2  22 ?   2.890  17.512  -8.330 1.0 45.29  22 B 1
ATOM 3249 H  HG2 . PRO B 2  22 ?   3.288  18.500  -8.097 1.0 45.29  22 B 1
ATOM 3250 H  HG3 . PRO B 2  22 ?   3.534  16.734  -7.919 1.0 45.29  22 B 1
ATOM 3251 C   CD . PRO B 2  22 ?   1.468  17.340  -7.805 1.0 45.29  22 B 1
ATOM 3252 H  HD2 . PRO B 2  22 ?   1.481  16.996  -6.770 1.0 45.29  22 B 1
ATOM 3253 H  HD3 . PRO B 2  22 ?   0.928  18.283  -7.884 1.0 45.29  22 B 1
ATOM 3254 N    N . THR B 2  23 ?   1.506  13.978 -10.751 1.0 43.08  23 B 1
ATOM 3255 H    H . THR B 2  23 ?   0.692  14.327 -11.237 1.0 43.08  23 B 1
ATOM 3256 C   CA . THR B 2  23 ?   1.372  12.582 -10.350 1.0 43.08  23 B 1
ATOM 3257 H   HA . THR B 2  23 ?   1.271  12.552  -9.265 1.0 43.08  23 B 1
ATOM 3258 C    C . THR B 2  23 ?   2.685  11.894 -10.718 1.0 43.08  23 B 1
ATOM 3259 C   CB . THR B 2  23 ?   0.064  11.993 -10.943 1.0 43.08  23 B 1
ATOM 3260 H   HB . THR B 2  23 ?   0.294  11.200 -11.654 1.0 43.08  23 B 1
ATOM 3261 O    O . THR B 2  23 ?   2.912  11.525 -11.868 1.0 43.08  23 B 1
ATOM 3262 C  CG2 . THR B 2  23 ?  -0.918  11.508  -9.873 1.0 43.08  23 B 1
ATOM 3263 H HG21 . THR B 2  23 ?  -1.869  11.224 -10.324 1.0 43.08  23 B 1
ATOM 3264 H HG22 . THR B 2  23 ?  -1.079  12.302  -9.144 1.0 43.08  23 B 1
ATOM 3265 H HG23 . THR B 2  23 ?  -0.541  10.670  -9.286 1.0 43.08  23 B 1
ATOM 3266 O  OG1 . THR B 2  23 ?  -0.714  12.962 -11.614 1.0 43.08  23 B 1
ATOM 3267 H  HG1 . THR B 2  23 ?  -1.250  13.342 -10.914 1.0 43.08  23 B 1
ATOM 3268 N    N . ILE B 2  24 ?   3.636  11.876  -9.771 1.0 41.97  24 B 1
ATOM 3269 H    H . ILE B 2  24 ?   3.377  12.312  -8.898 1.0 41.97  24 B 1
ATOM 3270 C   CA . ILE B 2  24 ?   5.064  11.896 -10.119 1.0 41.97  24 B 1
ATOM 3271 H   HA . ILE B 2  24 ?   5.187  12.749 -10.785 1.0 41.97  24 B 1
ATOM 3272 C    C . ILE B 2  24 ?   5.404  10.639 -10.910 1.0 41.97  24 B 1
ATOM 3273 C   CB . ILE B 2  24 ?   6.015  12.144  -8.924 1.0 41.97  24 B 1
ATOM 3274 H   HB . ILE B 2  24 ?   6.030  11.252  -8.298 1.0 41.97  24 B 1
ATOM 3275 O    O . ILE B 2  24 ?   5.168   9.512 -10.468 1.0 41.97  24 B 1
ATOM 3276 C  CG1 . ILE B 2  24 ?   5.580  13.363  -8.076 1.0 41.97  24 B 1
ATOM 3277 H HG12 . ILE B 2  24 ?   4.590  13.175  -7.660 1.0 41.97  24 B 1
ATOM 3278 H HG13 . ILE B 2  24 ?   5.522  14.235  -8.727 1.0 41.97  24 B 1
ATOM 3279 C  CG2 . ILE B 2  24 ?   7.440  12.390  -9.459 1.0 41.97  24 B 1
ATOM 3280 H HG21 . ILE B 2  24 ?   7.762  11.568 -10.098 1.0 41.97  24 B 1
ATOM 3281 H HG22 . ILE B 2  24 ?   8.146  12.448  -8.630 1.0 41.97  24 B 1
ATOM 3282 H HG23 . ILE B 2  24 ?   7.472  13.319 -10.028 1.0 41.97  24 B 1
ATOM 3283 C  CD1 . ILE B 2  24 ?   6.500  13.747  -6.911 1.0 41.97  24 B 1
ATOM 3284 H HD11 . ILE B 2  24 ?   5.981  14.448  -6.258 1.0 41.97  24 B 1
ATOM 3285 H HD12 . ILE B 2  24 ?   7.401  14.230  -7.289 1.0 41.97  24 B 1
ATOM 3286 H HD13 . ILE B 2  24 ?   6.785  12.864  -6.339 1.0 41.97  24 B 1
ATOM 3287 N    N . SER B 2  25 ?   5.863  10.886 -12.138 1.0 44.22  25 B 1
ATOM 3288 H    H . SER B 2  25 ?   6.158  11.834 -12.321 1.0 44.22  25 B 1
ATOM 3289 C   CA . SER B 2  25 ?   5.402  10.204 -13.350 1.0 44.22  25 B 1
ATOM 3290 H   HA . SER B 2  25 ?   4.513  10.718 -13.717 1.0 44.22  25 B 1
ATOM 3291 C    C . SER B 2  25 ?   5.035   8.740 -13.131 1.0 44.22  25 B 1
ATOM 3292 C   CB . SER B 2  25 ?   6.488  10.338 -14.425 1.0 44.22  25 B 1
ATOM 3293 H  HB2 . SER B 2  25 ?   7.385   9.804 -14.109 1.0 44.22  25 B 1
ATOM 3294 H  HB3 . SER B 2  25 ?   6.130   9.905 -15.359 1.0 44.22  25 B 1
ATOM 3295 O    O . SER B 2  25 ?   5.875   7.880 -13.359 1.0 44.22  25 B 1
ATOM 3296 O   OG . SER B 2  25 ?   6.814  11.704 -14.627 1.0 44.22  25 B 1
ATOM 3297 H   HG . SER B 2  25 ?   7.549  11.740 -15.244 1.0 44.22  25 B 1
ATOM 3298 N    N . LEU B 2  26 ?   3.806   8.434 -12.682 1.0 41.95  26 B 1
ATOM 3299 H    H . LEU B 2  26 ?   3.205   9.209 -12.444 1.0 41.95  26 B 1
ATOM 3300 C   CA . LEU B 2  26 ?   3.316   7.062 -12.459 1.0 41.95  26 B 1
ATOM 3301 H   HA . LEU B 2  26 ?   3.968   6.556 -11.747 1.0 41.95  26 B 1
ATOM 3302 C    C . LEU B 2  26 ?   3.465   6.278 -13.784 1.0 41.95  26 B 1
ATOM 3303 C   CB . LEU B 2  26 ?   1.845   7.054 -11.933 1.0 41.95  26 B 1
ATOM 3304 H  HB2 . LEU B 2  26 ?   1.363   7.762 -12.608 1.0 41.95  26 B 1
ATOM 3305 H  HB3 . LEU B 2  26 ?   1.415   6.077 -12.151 1.0 41.95  26 B 1
ATOM 3306 O    O . LEU B 2  26 ?   2.558   6.212 -14.609 1.0 41.95  26 B 1
ATOM 3307 C   CG . LEU B 2  26 ?   1.302   7.498 -10.545 1.0 41.95  26 B 1
ATOM 3308 H   HG . LEU B 2  26 ?   2.102   7.460  -9.805 1.0 41.95  26 B 1
ATOM 3309 C  CD1 . LEU B 2  26 ?   1.002   8.949 -10.499 1.0 41.95  26 B 1
ATOM 3310 H HD11 . LEU B 2  26 ?   1.902   9.491 -10.792 1.0 41.95  26 B 1
ATOM 3311 H HD12 . LEU B 2  26 ?   0.128   9.181 -11.108 1.0 41.95  26 B 1
ATOM 3312 H HD13 . LEU B 2  26 ?   0.808   9.204  -9.457 1.0 41.95  26 B 1
ATOM 3313 C  CD2 . LEU B 2  26 ?   0.120   6.772  -9.882 1.0 41.95  26 B 1
ATOM 3314 H HD21 . LEU B 2  26 ?  -0.641   6.496 -10.611 1.0 41.95  26 B 1
ATOM 3315 H HD22 . LEU B 2  26 ?   0.446   5.892  -9.328 1.0 41.95  26 B 1
ATOM 3316 H HD23 . LEU B 2  26 ?  -0.376   7.415  -9.155 1.0 41.95  26 B 1
ATOM 3317 N    N . THR B 2  27 ?   4.629   5.673 -14.014 1.0 42.15  27 B 1
ATOM 3318 H    H . THR B 2  27 ?   5.351   5.809 -13.321 1.0 42.15  27 B 1
ATOM 3319 C   CA . THR B 2  27 ?   5.052   5.235 -15.344 1.0 42.15  27 B 1
ATOM 3320 H   HA . THR B 2  27 ?   4.655   5.935 -16.079 1.0 42.15  27 B 1
ATOM 3321 C    C . THR B 2  27 ?   4.438   3.874 -15.618 1.0 42.15  27 B 1
ATOM 3322 C   CB . THR B 2  27 ?   6.592   5.269 -15.467 1.0 42.15  27 B 1
ATOM 3323 H   HB . THR B 2  27 ?   7.021   4.724 -14.626 1.0 42.15  27 B 1
ATOM 3324 O    O . THR B 2  27 ?   5.010   2.855 -15.222 1.0 42.15  27 B 1
ATOM 3325 C  CG2 . THR B 2  27 ?   7.192   4.707 -16.759 1.0 42.15  27 B 1
ATOM 3326 H HG21 . THR B 2  27 ?   6.793   3.716 -16.977 1.0 42.15  27 B 1
ATOM 3327 H HG22 . THR B 2  27 ?   6.995   5.372 -17.600 1.0 42.15  27 B 1
ATOM 3328 H HG23 . THR B 2  27 ?   8.272   4.625 -16.637 1.0 42.15  27 B 1
ATOM 3329 O  OG1 . THR B 2  27 ?   7.024   6.612 -15.430 1.0 42.15  27 B 1
ATOM 3330 H  HG1 . THR B 2  27 ?   6.718   7.020 -14.617 1.0 42.15  27 B 1
ATOM 3331 N    N . GLN B 2  28 ?   3.261   3.839 -16.262 1.0 41.67  28 B 1
ATOM 3332 H    H . GLN B 2  28 ?   2.811   4.702 -16.532 1.0 41.67  28 B 1
ATOM 3333 C   CA . GLN B 2  28 ?   2.808   2.594 -16.879 1.0 41.67  28 B 1
ATOM 3334 H   HA . GLN B 2  28 ?   2.747   1.817 -16.117 1.0 41.67  28 B 1
ATOM 3335 C    C . GLN B 2  28 ?   3.860   2.151 -17.889 1.0 41.67  28 B 1
ATOM 3336 C   CB . GLN B 2  28 ?   1.434   2.677 -17.571 1.0 41.67  28 B 1
ATOM 3337 H  HB2 . GLN B 2  28 ?   1.346   1.818 -18.236 1.0 41.67  28 B 1
ATOM 3338 H  HB3 . GLN B 2  28 ?   1.382   3.584 -18.174 1.0 41.67  28 B 1
ATOM 3339 O    O . GLN B 2  28 ?   4.412   2.948 -18.647 1.0 41.67  28 B 1
ATOM 3340 C   CG . GLN B 2  28 ?   0.234   2.586 -16.630 1.0 41.67  28 B 1
ATOM 3341 H  HG2 . GLN B 2  28 ?   0.216   3.469 -15.990 1.0 41.67  28 B 1
ATOM 3342 H  HG3 . GLN B 2  28 ?   0.364   1.700 -16.009 1.0 41.67  28 B 1
ATOM 3343 C   CD . GLN B 2  28 ?  -1.100   2.462 -17.379 1.0 41.67  28 B 1
ATOM 3344 N  NE2 . GLN B 2  28 ?  -1.787   1.344 -17.338 1.0 41.67  28 B 1
ATOM 3345 H HE21 . GLN B 2  28 ?  -2.658   1.331 -17.849 1.0 41.67  28 B 1
ATOM 3346 H HE22 . GLN B 2  28 ?  -1.627   0.627 -16.644 1.0 41.67  28 B 1
ATOM 3347 O  OE1 . GLN B 2  28 ?  -1.601   3.383 -18.001 1.0 41.67  28 B 1
ATOM 3348 N    N . ILE B 2  29 ?   4.095   0.846 -17.907 1.0 40.73  29 B 1
ATOM 3349 H    H . ILE B 2  29 ?   3.567   0.270 -17.266 1.0 40.73  29 B 1
ATOM 3350 C   CA . ILE B 2  29 ?   4.605   0.187 -19.094 1.0 40.73  29 B 1
ATOM 3351 H   HA . ILE B 2  29 ?   5.298   0.852 -19.610 1.0 40.73  29 B 1
ATOM 3352 C    C . ILE B 2  29 ?   3.370  -0.029 -19.973 1.0 40.73  29 B 1
ATOM 3353 C   CB . ILE B 2  29 ?   5.352  -1.115 -18.741 1.0 40.73  29 B 1
ATOM 3354 H   HB . ILE B 2  29 ?   4.638  -1.850 -18.368 1.0 40.73  29 B 1
ATOM 3355 O    O . ILE B 2  29 ?   2.395  -0.627 -19.512 1.0 40.73  29 B 1
ATOM 3356 C  CG1 . ILE B 2  29 ?   6.479  -0.937 -17.690 1.0 40.73  29 B 1
ATOM 3357 H HG12 . ILE B 2  29 ?   7.049  -0.034 -17.910 1.0 40.73  29 B 1
ATOM 3358 H HG13 . ILE B 2  29 ?   7.163  -1.783 -17.771 1.0 40.73  29 B 1
ATOM 3359 C  CG2 . ILE B 2  29 ?   5.979  -1.672 -20.029 1.0 40.73  29 B 1
ATOM 3360 H HG21 . ILE B 2  29 ?   6.477  -2.620 -19.823 1.0 40.73  29 B 1
ATOM 3361 H HG22 . ILE B 2  29 ?   6.708  -0.969 -20.431 1.0 40.73  29 B 1
ATOM 3362 H HG23 . ILE B 2  29 ?   5.210  -1.855 -20.780 1.0 40.73  29 B 1
ATOM 3363 C  CD1 . ILE B 2  29 ?   6.011  -0.901 -16.226 1.0 40.73  29 B 1
ATOM 3364 H HD11 . ILE B 2  29 ?   5.590   0.073 -15.976 1.0 40.73  29 B 1
ATOM 3365 H HD12 . ILE B 2  29 ?   6.866  -1.079 -15.575 1.0 40.73  29 B 1
ATOM 3366 H HD13 . ILE B 2  29 ?   5.264  -1.677 -16.057 1.0 40.73  29 B 1
ATOM 3367 N    N . VAL B 2  30 ?   3.403   0.527 -21.184 1.0 39.28  30 B 1
ATOM 3368 H    H . VAL B 2  30 ?   4.265   0.950 -21.497 1.0 39.28  30 B 1
ATOM 3369 C   CA . VAL B 2  30 ?   2.286   0.650 -22.140 1.0 39.28  30 B 1
ATOM 3370 H   HA . VAL B 2  30 ?   1.595  -0.180 -21.994 1.0 39.28  30 B 1
ATOM 3371 C    C . VAL B 2  30 ?   2.801   0.496 -23.559 1.0 39.28  30 B 1
ATOM 3372 C   CB . VAL B 2  30 ?   1.520   1.991 -22.022 1.0 39.28  30 B 1
ATOM 3373 H   HB . VAL B 2  30 ?   1.428   2.441 -23.010 1.0 39.28  30 B 1
ATOM 3374 O    O . VAL B 2  30 ?   3.936   0.952 -23.813 1.0 39.28  30 B 1
ATOM 3375 C  CG1 . VAL B 2  30 ?   0.103   1.718 -21.511 1.0 39.28  30 B 1
ATOM 3376 H HG11 . VAL B 2  30 ?   0.140   1.301 -20.505 1.0 39.28  30 B 1
ATOM 3377 H HG12 . VAL B 2  30 ?  -0.479   2.640 -21.509 1.0 39.28  30 B 1
ATOM 3378 H HG13 . VAL B 2  30 ?  -0.389   1.007 -22.175 1.0 39.28  30 B 1
ATOM 3379 C  CG2 . VAL B 2  30 ?   2.180   3.021 -21.095 1.0 39.28  30 B 1
ATOM 3380 H HG21 . VAL B 2  30 ?   2.151   2.648 -20.071 1.0 39.28  30 B 1
ATOM 3381 H HG22 . VAL B 2  30 ?   3.229   3.165 -21.353 1.0 39.28  30 B 1
ATOM 3382 H HG23 . VAL B 2  30 ?   1.662   3.979 -21.144 1.0 39.28  30 B 1
ATOM 3383 O  OXT . VAL B 2  30 ?   2.036  -0.058 -24.376 1.0 39.28  30 B 1
#
loop_
_ma_qa_metric_local.label_asym_id       
_ma_qa_metric_local.label_comp_id       
_ma_qa_metric_local.label_seq_id        
_ma_qa_metric_local.metric_id           
_ma_qa_metric_local.metric_value        
_ma_qa_metric_local.model_id            
_ma_qa_metric_local.ordinal_id          
A MET   1 2 49.54 1   1
A MET   1 2 49.54 1   1
A MET   1 2 49.54 1   1
A MET   1 2 49.54 1   1
A MET   1 2 49.54 1   1
A MET   1 2 49.54 1   1
A MET   1 2 49.54 1   1
A MET   1 2 49.54 1   1
A MET   1 2 49.54 1   1
A MET   1 2 49.54 1   1
A MET   1 2 49.54 1   1
A MET   1 2 49.54 1   1
A MET   1 2 49.54 1   1
A MET   1 2 49.54 1   1
A MET   1 2 49.54 1   1
A MET   1 2 49.54 1   1
A MET   1 2 49.54 1   1
A MET   1 2 49.54 1   1
A MET   1 2 49.54 1   1
A PRO   2 2 71.98 1   2
A PRO   2 2 71.98 1   2
A PRO   2 2 71.98 1   2
A PRO   2 2 71.98 1   2
A PRO   2 2 71.98 1   2
A PRO   2 2 71.98 1   2
A PRO   2 2 71.98 1   2
A PRO   2 2 71.98 1   2
A PRO   2 2 71.98 1   2
A PRO   2 2 71.98 1   2
A PRO   2 2 71.98 1   2
A PRO   2 2 71.98 1   2
A PRO   2 2 71.98 1   2
A PRO   2 2 71.98 1   2
A GLN   3 2 76.06 1   3
A GLN   3 2 76.06 1   3
A GLN   3 2 76.06 1   3
A GLN   3 2 76.06 1   3
A GLN   3 2 76.06 1   3
A GLN   3 2 76.06 1   3
A GLN   3 2 76.06 1   3
A GLN   3 2 76.06 1   3
A GLN   3 2 76.06 1   3
A GLN   3 2 76.06 1   3
A GLN   3 2 76.06 1   3
A GLN   3 2 76.06 1   3
A GLN   3 2 76.06 1   3
A GLN   3 2 76.06 1   3
A GLN   3 2 76.06 1   3
A GLN   3 2 76.06 1   3
A GLN   3 2 76.06 1   3
A SER   4 2 84.58 1   4
A SER   4 2 84.58 1   4
A SER   4 2 84.58 1   4
A SER   4 2 84.58 1   4
A SER   4 2 84.58 1   4
A SER   4 2 84.58 1   4
A SER   4 2 84.58 1   4
A SER   4 2 84.58 1   4
A SER   4 2 84.58 1   4
A SER   4 2 84.58 1   4
A SER   4 2 84.58 1   4
A LYS   5 2 89.32 1   5
A LYS   5 2 89.32 1   5
A LYS   5 2 89.32 1   5
A LYS   5 2 89.32 1   5
A LYS   5 2 89.32 1   5
A LYS   5 2 89.32 1   5
A LYS   5 2 89.32 1   5
A LYS   5 2 89.32 1   5
A LYS   5 2 89.32 1   5
A LYS   5 2 89.32 1   5
A LYS   5 2 89.32 1   5
A LYS   5 2 89.32 1   5
A LYS   5 2 89.32 1   5
A LYS   5 2 89.32 1   5
A LYS   5 2 89.32 1   5
A LYS   5 2 89.32 1   5
A LYS   5 2 89.32 1   5
A LYS   5 2 89.32 1   5
A LYS   5 2 89.32 1   5
A LYS   5 2 89.32 1   5
A LYS   5 2 89.32 1   5
A LYS   5 2 89.32 1   5
A SER   6 2 88.43 1   6
A SER   6 2 88.43 1   6
A SER   6 2 88.43 1   6
A SER   6 2 88.43 1   6
A SER   6 2 88.43 1   6
A SER   6 2 88.43 1   6
A SER   6 2 88.43 1   6
A SER   6 2 88.43 1   6
A SER   6 2 88.43 1   6
A SER   6 2 88.43 1   6
A SER   6 2 88.43 1   6
A ARG   7 2 88.36 1   7
A ARG   7 2 88.36 1   7
A ARG   7 2 88.36 1   7
A ARG   7 2 88.36 1   7
A ARG   7 2 88.36 1   7
A ARG   7 2 88.36 1   7
A ARG   7 2 88.36 1   7
A ARG   7 2 88.36 1   7
A ARG   7 2 88.36 1   7
A ARG   7 2 88.36 1   7
A ARG   7 2 88.36 1   7
A ARG   7 2 88.36 1   7
A ARG   7 2 88.36 1   7
A ARG   7 2 88.36 1   7
A ARG   7 2 88.36 1   7
A ARG   7 2 88.36 1   7
A ARG   7 2 88.36 1   7
A ARG   7 2 88.36 1   7
A ARG   7 2 88.36 1   7
A ARG   7 2 88.36 1   7
A ARG   7 2 88.36 1   7
A ARG   7 2 88.36 1   7
A ARG   7 2 88.36 1   7
A ARG   7 2 88.36 1   7
A LYS   8 2 90.04 1   8
A LYS   8 2 90.04 1   8
A LYS   8 2 90.04 1   8
A LYS   8 2 90.04 1   8
A LYS   8 2 90.04 1   8
A LYS   8 2 90.04 1   8
A LYS   8 2 90.04 1   8
A LYS   8 2 90.04 1   8
A LYS   8 2 90.04 1   8
A LYS   8 2 90.04 1   8
A LYS   8 2 90.04 1   8
A LYS   8 2 90.04 1   8
A LYS   8 2 90.04 1   8
A LYS   8 2 90.04 1   8
A LYS   8 2 90.04 1   8
A LYS   8 2 90.04 1   8
A LYS   8 2 90.04 1   8
A LYS   8 2 90.04 1   8
A LYS   8 2 90.04 1   8
A LYS   8 2 90.04 1   8
A LYS   8 2 90.04 1   8
A LYS   8 2 90.04 1   8
A ILE   9 2 89.80 1   9
A ILE   9 2 89.80 1   9
A ILE   9 2 89.80 1   9
A ILE   9 2 89.80 1   9
A ILE   9 2 89.80 1   9
A ILE   9 2 89.80 1   9
A ILE   9 2 89.80 1   9
A ILE   9 2 89.80 1   9
A ILE   9 2 89.80 1   9
A ILE   9 2 89.80 1   9
A ILE   9 2 89.80 1   9
A ILE   9 2 89.80 1   9
A ILE   9 2 89.80 1   9
A ILE   9 2 89.80 1   9
A ILE   9 2 89.80 1   9
A ILE   9 2 89.80 1   9
A ILE   9 2 89.80 1   9
A ILE   9 2 89.80 1   9
A ILE   9 2 89.80 1   9
A ALA  10 2 90.23 1  10
A ALA  10 2 90.23 1  10
A ALA  10 2 90.23 1  10
A ALA  10 2 90.23 1  10
A ALA  10 2 90.23 1  10
A ALA  10 2 90.23 1  10
A ALA  10 2 90.23 1  10
A ALA  10 2 90.23 1  10
A ALA  10 2 90.23 1  10
A ALA  10 2 90.23 1  10
A ILE  11 2 90.44 1  11
A ILE  11 2 90.44 1  11
A ILE  11 2 90.44 1  11
A ILE  11 2 90.44 1  11
A ILE  11 2 90.44 1  11
A ILE  11 2 90.44 1  11
A ILE  11 2 90.44 1  11
A ILE  11 2 90.44 1  11
A ILE  11 2 90.44 1  11
A ILE  11 2 90.44 1  11
A ILE  11 2 90.44 1  11
A ILE  11 2 90.44 1  11
A ILE  11 2 90.44 1  11
A ILE  11 2 90.44 1  11
A ILE  11 2 90.44 1  11
A ILE  11 2 90.44 1  11
A ILE  11 2 90.44 1  11
A ILE  11 2 90.44 1  11
A ILE  11 2 90.44 1  11
A LEU  12 2 91.17 1  12
A LEU  12 2 91.17 1  12
A LEU  12 2 91.17 1  12
A LEU  12 2 91.17 1  12
A LEU  12 2 91.17 1  12
A LEU  12 2 91.17 1  12
A LEU  12 2 91.17 1  12
A LEU  12 2 91.17 1  12
A LEU  12 2 91.17 1  12
A LEU  12 2 91.17 1  12
A LEU  12 2 91.17 1  12
A LEU  12 2 91.17 1  12
A LEU  12 2 91.17 1  12
A LEU  12 2 91.17 1  12
A LEU  12 2 91.17 1  12
A LEU  12 2 91.17 1  12
A LEU  12 2 91.17 1  12
A LEU  12 2 91.17 1  12
A LEU  12 2 91.17 1  12
A GLY  13 2 89.34 1  13
A GLY  13 2 89.34 1  13
A GLY  13 2 89.34 1  13
A GLY  13 2 89.34 1  13
A GLY  13 2 89.34 1  13
A GLY  13 2 89.34 1  13
A GLY  13 2 89.34 1  13
A TYR  14 2 91.42 1  14
A TYR  14 2 91.42 1  14
A TYR  14 2 91.42 1  14
A TYR  14 2 91.42 1  14
A TYR  14 2 91.42 1  14
A TYR  14 2 91.42 1  14
A TYR  14 2 91.42 1  14
A TYR  14 2 91.42 1  14
A TYR  14 2 91.42 1  14
A TYR  14 2 91.42 1  14
A TYR  14 2 91.42 1  14
A TYR  14 2 91.42 1  14
A TYR  14 2 91.42 1  14
A TYR  14 2 91.42 1  14
A TYR  14 2 91.42 1  14
A TYR  14 2 91.42 1  14
A TYR  14 2 91.42 1  14
A TYR  14 2 91.42 1  14
A TYR  14 2 91.42 1  14
A TYR  14 2 91.42 1  14
A TYR  14 2 91.42 1  14
A ARG  15 2 89.16 1  15
A ARG  15 2 89.16 1  15
A ARG  15 2 89.16 1  15
A ARG  15 2 89.16 1  15
A ARG  15 2 89.16 1  15
A ARG  15 2 89.16 1  15
A ARG  15 2 89.16 1  15
A ARG  15 2 89.16 1  15
A ARG  15 2 89.16 1  15
A ARG  15 2 89.16 1  15
A ARG  15 2 89.16 1  15
A ARG  15 2 89.16 1  15
A ARG  15 2 89.16 1  15
A ARG  15 2 89.16 1  15
A ARG  15 2 89.16 1  15
A ARG  15 2 89.16 1  15
A ARG  15 2 89.16 1  15
A ARG  15 2 89.16 1  15
A ARG  15 2 89.16 1  15
A ARG  15 2 89.16 1  15
A ARG  15 2 89.16 1  15
A ARG  15 2 89.16 1  15
A ARG  15 2 89.16 1  15
A ARG  15 2 89.16 1  15
A SER  16 2 87.70 1  16
A SER  16 2 87.70 1  16
A SER  16 2 87.70 1  16
A SER  16 2 87.70 1  16
A SER  16 2 87.70 1  16
A SER  16 2 87.70 1  16
A SER  16 2 87.70 1  16
A SER  16 2 87.70 1  16
A SER  16 2 87.70 1  16
A SER  16 2 87.70 1  16
A SER  16 2 87.70 1  16
A VAL  17 2 91.07 1  17
A VAL  17 2 91.07 1  17
A VAL  17 2 91.07 1  17
A VAL  17 2 91.07 1  17
A VAL  17 2 91.07 1  17
A VAL  17 2 91.07 1  17
A VAL  17 2 91.07 1  17
A VAL  17 2 91.07 1  17
A VAL  17 2 91.07 1  17
A VAL  17 2 91.07 1  17
A VAL  17 2 91.07 1  17
A VAL  17 2 91.07 1  17
A VAL  17 2 91.07 1  17
A VAL  17 2 91.07 1  17
A VAL  17 2 91.07 1  17
A VAL  17 2 91.07 1  17
A GLY  18 2 89.82 1  18
A GLY  18 2 89.82 1  18
A GLY  18 2 89.82 1  18
A GLY  18 2 89.82 1  18
A GLY  18 2 89.82 1  18
A GLY  18 2 89.82 1  18
A GLY  18 2 89.82 1  18
A LYS  19 2 87.44 1  19
A LYS  19 2 87.44 1  19
A LYS  19 2 87.44 1  19
A LYS  19 2 87.44 1  19
A LYS  19 2 87.44 1  19
A LYS  19 2 87.44 1  19
A LYS  19 2 87.44 1  19
A LYS  19 2 87.44 1  19
A LYS  19 2 87.44 1  19
A LYS  19 2 87.44 1  19
A LYS  19 2 87.44 1  19
A LYS  19 2 87.44 1  19
A LYS  19 2 87.44 1  19
A LYS  19 2 87.44 1  19
A LYS  19 2 87.44 1  19
A LYS  19 2 87.44 1  19
A LYS  19 2 87.44 1  19
A LYS  19 2 87.44 1  19
A LYS  19 2 87.44 1  19
A LYS  19 2 87.44 1  19
A LYS  19 2 87.44 1  19
A LYS  19 2 87.44 1  19
A SER  20 2 87.66 1  20
A SER  20 2 87.66 1  20
A SER  20 2 87.66 1  20
A SER  20 2 87.66 1  20
A SER  20 2 87.66 1  20
A SER  20 2 87.66 1  20
A SER  20 2 87.66 1  20
A SER  20 2 87.66 1  20
A SER  20 2 87.66 1  20
A SER  20 2 87.66 1  20
A SER  20 2 87.66 1  20
A SER  21 2 89.74 1  21
A SER  21 2 89.74 1  21
A SER  21 2 89.74 1  21
A SER  21 2 89.74 1  21
A SER  21 2 89.74 1  21
A SER  21 2 89.74 1  21
A SER  21 2 89.74 1  21
A SER  21 2 89.74 1  21
A SER  21 2 89.74 1  21
A SER  21 2 89.74 1  21
A SER  21 2 89.74 1  21
A LEU  22 2 89.87 1  22
A LEU  22 2 89.87 1  22
A LEU  22 2 89.87 1  22
A LEU  22 2 89.87 1  22
A LEU  22 2 89.87 1  22
A LEU  22 2 89.87 1  22
A LEU  22 2 89.87 1  22
A LEU  22 2 89.87 1  22
A LEU  22 2 89.87 1  22
A LEU  22 2 89.87 1  22
A LEU  22 2 89.87 1  22
A LEU  22 2 89.87 1  22
A LEU  22 2 89.87 1  22
A LEU  22 2 89.87 1  22
A LEU  22 2 89.87 1  22
A LEU  22 2 89.87 1  22
A LEU  22 2 89.87 1  22
A LEU  22 2 89.87 1  22
A LEU  22 2 89.87 1  22
A THR  23 2 90.21 1  23
A THR  23 2 90.21 1  23
A THR  23 2 90.21 1  23
A THR  23 2 90.21 1  23
A THR  23 2 90.21 1  23
A THR  23 2 90.21 1  23
A THR  23 2 90.21 1  23
A THR  23 2 90.21 1  23
A THR  23 2 90.21 1  23
A THR  23 2 90.21 1  23
A THR  23 2 90.21 1  23
A THR  23 2 90.21 1  23
A THR  23 2 90.21 1  23
A THR  23 2 90.21 1  23
A ILE  24 2 89.40 1  24
A ILE  24 2 89.40 1  24
A ILE  24 2 89.40 1  24
A ILE  24 2 89.40 1  24
A ILE  24 2 89.40 1  24
A ILE  24 2 89.40 1  24
A ILE  24 2 89.40 1  24
A ILE  24 2 89.40 1  24
A ILE  24 2 89.40 1  24
A ILE  24 2 89.40 1  24
A ILE  24 2 89.40 1  24
A ILE  24 2 89.40 1  24
A ILE  24 2 89.40 1  24
A ILE  24 2 89.40 1  24
A ILE  24 2 89.40 1  24
A ILE  24 2 89.40 1  24
A ILE  24 2 89.40 1  24
A ILE  24 2 89.40 1  24
A ILE  24 2 89.40 1  24
A GLN  25 2 91.32 1  25
A GLN  25 2 91.32 1  25
A GLN  25 2 91.32 1  25
A GLN  25 2 91.32 1  25
A GLN  25 2 91.32 1  25
A GLN  25 2 91.32 1  25
A GLN  25 2 91.32 1  25
A GLN  25 2 91.32 1  25
A GLN  25 2 91.32 1  25
A GLN  25 2 91.32 1  25
A GLN  25 2 91.32 1  25
A GLN  25 2 91.32 1  25
A GLN  25 2 91.32 1  25
A GLN  25 2 91.32 1  25
A GLN  25 2 91.32 1  25
A GLN  25 2 91.32 1  25
A GLN  25 2 91.32 1  25
A PHE  26 2 89.22 1  26
A PHE  26 2 89.22 1  26
A PHE  26 2 89.22 1  26
A PHE  26 2 89.22 1  26
A PHE  26 2 89.22 1  26
A PHE  26 2 89.22 1  26
A PHE  26 2 89.22 1  26
A PHE  26 2 89.22 1  26
A PHE  26 2 89.22 1  26
A PHE  26 2 89.22 1  26
A PHE  26 2 89.22 1  26
A PHE  26 2 89.22 1  26
A PHE  26 2 89.22 1  26
A PHE  26 2 89.22 1  26
A PHE  26 2 89.22 1  26
A PHE  26 2 89.22 1  26
A PHE  26 2 89.22 1  26
A PHE  26 2 89.22 1  26
A PHE  26 2 89.22 1  26
A PHE  26 2 89.22 1  26
A VAL  27 2 91.43 1  27
A VAL  27 2 91.43 1  27
A VAL  27 2 91.43 1  27
A VAL  27 2 91.43 1  27
A VAL  27 2 91.43 1  27
A VAL  27 2 91.43 1  27
A VAL  27 2 91.43 1  27
A VAL  27 2 91.43 1  27
A VAL  27 2 91.43 1  27
A VAL  27 2 91.43 1  27
A VAL  27 2 91.43 1  27
A VAL  27 2 91.43 1  27
A VAL  27 2 91.43 1  27
A VAL  27 2 91.43 1  27
A VAL  27 2 91.43 1  27
A VAL  27 2 91.43 1  27
A GLU  28 2 88.67 1  28
A GLU  28 2 88.67 1  28
A GLU  28 2 88.67 1  28
A GLU  28 2 88.67 1  28
A GLU  28 2 88.67 1  28
A GLU  28 2 88.67 1  28
A GLU  28 2 88.67 1  28
A GLU  28 2 88.67 1  28
A GLU  28 2 88.67 1  28
A GLU  28 2 88.67 1  28
A GLU  28 2 88.67 1  28
A GLU  28 2 88.67 1  28
A GLU  28 2 88.67 1  28
A GLU  28 2 88.67 1  28
A GLU  28 2 88.67 1  28
A GLY  29 2 87.69 1  29
A GLY  29 2 87.69 1  29
A GLY  29 2 87.69 1  29
A GLY  29 2 87.69 1  29
A GLY  29 2 87.69 1  29
A GLY  29 2 87.69 1  29
A GLY  29 2 87.69 1  29
A GLN  30 2 84.97 1  30
A GLN  30 2 84.97 1  30
A GLN  30 2 84.97 1  30
A GLN  30 2 84.97 1  30
A GLN  30 2 84.97 1  30
A GLN  30 2 84.97 1  30
A GLN  30 2 84.97 1  30
A GLN  30 2 84.97 1  30
A GLN  30 2 84.97 1  30
A GLN  30 2 84.97 1  30
A GLN  30 2 84.97 1  30
A GLN  30 2 84.97 1  30
A GLN  30 2 84.97 1  30
A GLN  30 2 84.97 1  30
A GLN  30 2 84.97 1  30
A GLN  30 2 84.97 1  30
A GLN  30 2 84.97 1  30
A PHE  31 2 83.86 1  31
A PHE  31 2 83.86 1  31
A PHE  31 2 83.86 1  31
A PHE  31 2 83.86 1  31
A PHE  31 2 83.86 1  31
A PHE  31 2 83.86 1  31
A PHE  31 2 83.86 1  31
A PHE  31 2 83.86 1  31
A PHE  31 2 83.86 1  31
A PHE  31 2 83.86 1  31
A PHE  31 2 83.86 1  31
A PHE  31 2 83.86 1  31
A PHE  31 2 83.86 1  31
A PHE  31 2 83.86 1  31
A PHE  31 2 83.86 1  31
A PHE  31 2 83.86 1  31
A PHE  31 2 83.86 1  31
A PHE  31 2 83.86 1  31
A PHE  31 2 83.86 1  31
A PHE  31 2 83.86 1  31
A VAL  32 2 84.06 1  32
A VAL  32 2 84.06 1  32
A VAL  32 2 84.06 1  32
A VAL  32 2 84.06 1  32
A VAL  32 2 84.06 1  32
A VAL  32 2 84.06 1  32
A VAL  32 2 84.06 1  32
A VAL  32 2 84.06 1  32
A VAL  32 2 84.06 1  32
A VAL  32 2 84.06 1  32
A VAL  32 2 84.06 1  32
A VAL  32 2 84.06 1  32
A VAL  32 2 84.06 1  32
A VAL  32 2 84.06 1  32
A VAL  32 2 84.06 1  32
A VAL  32 2 84.06 1  32
A ASP  33 2 74.18 1  33
A ASP  33 2 74.18 1  33
A ASP  33 2 74.18 1  33
A ASP  33 2 74.18 1  33
A ASP  33 2 74.18 1  33
A ASP  33 2 74.18 1  33
A ASP  33 2 74.18 1  33
A ASP  33 2 74.18 1  33
A ASP  33 2 74.18 1  33
A ASP  33 2 74.18 1  33
A ASP  33 2 74.18 1  33
A ASP  33 2 74.18 1  33
A SER  34 2 69.78 1  34
A SER  34 2 69.78 1  34
A SER  34 2 69.78 1  34
A SER  34 2 69.78 1  34
A SER  34 2 69.78 1  34
A SER  34 2 69.78 1  34
A SER  34 2 69.78 1  34
A SER  34 2 69.78 1  34
A SER  34 2 69.78 1  34
A SER  34 2 69.78 1  34
A SER  34 2 69.78 1  34
A TYR  35 2 63.86 1  35
A TYR  35 2 63.86 1  35
A TYR  35 2 63.86 1  35
A TYR  35 2 63.86 1  35
A TYR  35 2 63.86 1  35
A TYR  35 2 63.86 1  35
A TYR  35 2 63.86 1  35
A TYR  35 2 63.86 1  35
A TYR  35 2 63.86 1  35
A TYR  35 2 63.86 1  35
A TYR  35 2 63.86 1  35
A TYR  35 2 63.86 1  35
A TYR  35 2 63.86 1  35
A TYR  35 2 63.86 1  35
A TYR  35 2 63.86 1  35
A TYR  35 2 63.86 1  35
A TYR  35 2 63.86 1  35
A TYR  35 2 63.86 1  35
A TYR  35 2 63.86 1  35
A TYR  35 2 63.86 1  35
A TYR  35 2 63.86 1  35
A ASP  36 2 69.71 1  36
A ASP  36 2 69.71 1  36
A ASP  36 2 69.71 1  36
A ASP  36 2 69.71 1  36
A ASP  36 2 69.71 1  36
A ASP  36 2 69.71 1  36
A ASP  36 2 69.71 1  36
A ASP  36 2 69.71 1  36
A ASP  36 2 69.71 1  36
A ASP  36 2 69.71 1  36
A ASP  36 2 69.71 1  36
A ASP  36 2 69.71 1  36
A PRO  37 2 72.45 1  37
A PRO  37 2 72.45 1  37
A PRO  37 2 72.45 1  37
A PRO  37 2 72.45 1  37
A PRO  37 2 72.45 1  37
A PRO  37 2 72.45 1  37
A PRO  37 2 72.45 1  37
A PRO  37 2 72.45 1  37
A PRO  37 2 72.45 1  37
A PRO  37 2 72.45 1  37
A PRO  37 2 72.45 1  37
A PRO  37 2 72.45 1  37
A PRO  37 2 72.45 1  37
A PRO  37 2 72.45 1  37
A THR  38 2 72.23 1  38
A THR  38 2 72.23 1  38
A THR  38 2 72.23 1  38
A THR  38 2 72.23 1  38
A THR  38 2 72.23 1  38
A THR  38 2 72.23 1  38
A THR  38 2 72.23 1  38
A THR  38 2 72.23 1  38
A THR  38 2 72.23 1  38
A THR  38 2 72.23 1  38
A THR  38 2 72.23 1  38
A THR  38 2 72.23 1  38
A THR  38 2 72.23 1  38
A THR  38 2 72.23 1  38
A ILE  39 2 74.05 1  39
A ILE  39 2 74.05 1  39
A ILE  39 2 74.05 1  39
A ILE  39 2 74.05 1  39
A ILE  39 2 74.05 1  39
A ILE  39 2 74.05 1  39
A ILE  39 2 74.05 1  39
A ILE  39 2 74.05 1  39
A ILE  39 2 74.05 1  39
A ILE  39 2 74.05 1  39
A ILE  39 2 74.05 1  39
A ILE  39 2 74.05 1  39
A ILE  39 2 74.05 1  39
A ILE  39 2 74.05 1  39
A ILE  39 2 74.05 1  39
A ILE  39 2 74.05 1  39
A ILE  39 2 74.05 1  39
A ILE  39 2 74.05 1  39
A ILE  39 2 74.05 1  39
A GLU  40 2 75.84 1  40
A GLU  40 2 75.84 1  40
A GLU  40 2 75.84 1  40
A GLU  40 2 75.84 1  40
A GLU  40 2 75.84 1  40
A GLU  40 2 75.84 1  40
A GLU  40 2 75.84 1  40
A GLU  40 2 75.84 1  40
A GLU  40 2 75.84 1  40
A GLU  40 2 75.84 1  40
A GLU  40 2 75.84 1  40
A GLU  40 2 75.84 1  40
A GLU  40 2 75.84 1  40
A GLU  40 2 75.84 1  40
A GLU  40 2 75.84 1  40
A ASN  41 2 84.30 1  41
A ASN  41 2 84.30 1  41
A ASN  41 2 84.30 1  41
A ASN  41 2 84.30 1  41
A ASN  41 2 84.30 1  41
A ASN  41 2 84.30 1  41
A ASN  41 2 84.30 1  41
A ASN  41 2 84.30 1  41
A ASN  41 2 84.30 1  41
A ASN  41 2 84.30 1  41
A ASN  41 2 84.30 1  41
A ASN  41 2 84.30 1  41
A ASN  41 2 84.30 1  41
A ASN  41 2 84.30 1  41
A THR  42 2 85.46 1  42
A THR  42 2 85.46 1  42
A THR  42 2 85.46 1  42
A THR  42 2 85.46 1  42
A THR  42 2 85.46 1  42
A THR  42 2 85.46 1  42
A THR  42 2 85.46 1  42
A THR  42 2 85.46 1  42
A THR  42 2 85.46 1  42
A THR  42 2 85.46 1  42
A THR  42 2 85.46 1  42
A THR  42 2 85.46 1  42
A THR  42 2 85.46 1  42
A THR  42 2 85.46 1  42
A PHE  43 2 87.41 1  43
A PHE  43 2 87.41 1  43
A PHE  43 2 87.41 1  43
A PHE  43 2 87.41 1  43
A PHE  43 2 87.41 1  43
A PHE  43 2 87.41 1  43
A PHE  43 2 87.41 1  43
A PHE  43 2 87.41 1  43
A PHE  43 2 87.41 1  43
A PHE  43 2 87.41 1  43
A PHE  43 2 87.41 1  43
A PHE  43 2 87.41 1  43
A PHE  43 2 87.41 1  43
A PHE  43 2 87.41 1  43
A PHE  43 2 87.41 1  43
A PHE  43 2 87.41 1  43
A PHE  43 2 87.41 1  43
A PHE  43 2 87.41 1  43
A PHE  43 2 87.41 1  43
A PHE  43 2 87.41 1  43
A THR  44 2 86.56 1  44
A THR  44 2 86.56 1  44
A THR  44 2 86.56 1  44
A THR  44 2 86.56 1  44
A THR  44 2 86.56 1  44
A THR  44 2 86.56 1  44
A THR  44 2 86.56 1  44
A THR  44 2 86.56 1  44
A THR  44 2 86.56 1  44
A THR  44 2 86.56 1  44
A THR  44 2 86.56 1  44
A THR  44 2 86.56 1  44
A THR  44 2 86.56 1  44
A THR  44 2 86.56 1  44
A LYS  45 2 89.68 1  45
A LYS  45 2 89.68 1  45
A LYS  45 2 89.68 1  45
A LYS  45 2 89.68 1  45
A LYS  45 2 89.68 1  45
A LYS  45 2 89.68 1  45
A LYS  45 2 89.68 1  45
A LYS  45 2 89.68 1  45
A LYS  45 2 89.68 1  45
A LYS  45 2 89.68 1  45
A LYS  45 2 89.68 1  45
A LYS  45 2 89.68 1  45
A LYS  45 2 89.68 1  45
A LYS  45 2 89.68 1  45
A LYS  45 2 89.68 1  45
A LYS  45 2 89.68 1  45
A LYS  45 2 89.68 1  45
A LYS  45 2 89.68 1  45
A LYS  45 2 89.68 1  45
A LYS  45 2 89.68 1  45
A LYS  45 2 89.68 1  45
A LYS  45 2 89.68 1  45
A LEU  46 2 87.58 1  46
A LEU  46 2 87.58 1  46
A LEU  46 2 87.58 1  46
A LEU  46 2 87.58 1  46
A LEU  46 2 87.58 1  46
A LEU  46 2 87.58 1  46
A LEU  46 2 87.58 1  46
A LEU  46 2 87.58 1  46
A LEU  46 2 87.58 1  46
A LEU  46 2 87.58 1  46
A LEU  46 2 87.58 1  46
A LEU  46 2 87.58 1  46
A LEU  46 2 87.58 1  46
A LEU  46 2 87.58 1  46
A LEU  46 2 87.58 1  46
A LEU  46 2 87.58 1  46
A LEU  46 2 87.58 1  46
A LEU  46 2 87.58 1  46
A LEU  46 2 87.58 1  46
A ILE  47 2 88.06 1  47
A ILE  47 2 88.06 1  47
A ILE  47 2 88.06 1  47
A ILE  47 2 88.06 1  47
A ILE  47 2 88.06 1  47
A ILE  47 2 88.06 1  47
A ILE  47 2 88.06 1  47
A ILE  47 2 88.06 1  47
A ILE  47 2 88.06 1  47
A ILE  47 2 88.06 1  47
A ILE  47 2 88.06 1  47
A ILE  47 2 88.06 1  47
A ILE  47 2 88.06 1  47
A ILE  47 2 88.06 1  47
A ILE  47 2 88.06 1  47
A ILE  47 2 88.06 1  47
A ILE  47 2 88.06 1  47
A ILE  47 2 88.06 1  47
A ILE  47 2 88.06 1  47
A THR  48 2 89.59 1  48
A THR  48 2 89.59 1  48
A THR  48 2 89.59 1  48
A THR  48 2 89.59 1  48
A THR  48 2 89.59 1  48
A THR  48 2 89.59 1  48
A THR  48 2 89.59 1  48
A THR  48 2 89.59 1  48
A THR  48 2 89.59 1  48
A THR  48 2 89.59 1  48
A THR  48 2 89.59 1  48
A THR  48 2 89.59 1  48
A THR  48 2 89.59 1  48
A THR  48 2 89.59 1  48
A VAL  49 2 90.61 1  49
A VAL  49 2 90.61 1  49
A VAL  49 2 90.61 1  49
A VAL  49 2 90.61 1  49
A VAL  49 2 90.61 1  49
A VAL  49 2 90.61 1  49
A VAL  49 2 90.61 1  49
A VAL  49 2 90.61 1  49
A VAL  49 2 90.61 1  49
A VAL  49 2 90.61 1  49
A VAL  49 2 90.61 1  49
A VAL  49 2 90.61 1  49
A VAL  49 2 90.61 1  49
A VAL  49 2 90.61 1  49
A VAL  49 2 90.61 1  49
A VAL  49 2 90.61 1  49
A ASN  50 2 90.08 1  50
A ASN  50 2 90.08 1  50
A ASN  50 2 90.08 1  50
A ASN  50 2 90.08 1  50
A ASN  50 2 90.08 1  50
A ASN  50 2 90.08 1  50
A ASN  50 2 90.08 1  50
A ASN  50 2 90.08 1  50
A ASN  50 2 90.08 1  50
A ASN  50 2 90.08 1  50
A ASN  50 2 90.08 1  50
A ASN  50 2 90.08 1  50
A ASN  50 2 90.08 1  50
A ASN  50 2 90.08 1  50
A GLY  51 2 90.30 1  51
A GLY  51 2 90.30 1  51
A GLY  51 2 90.30 1  51
A GLY  51 2 90.30 1  51
A GLY  51 2 90.30 1  51
A GLY  51 2 90.30 1  51
A GLY  51 2 90.30 1  51
A GLN  52 2 91.00 1  52
A GLN  52 2 91.00 1  52
A GLN  52 2 91.00 1  52
A GLN  52 2 91.00 1  52
A GLN  52 2 91.00 1  52
A GLN  52 2 91.00 1  52
A GLN  52 2 91.00 1  52
A GLN  52 2 91.00 1  52
A GLN  52 2 91.00 1  52
A GLN  52 2 91.00 1  52
A GLN  52 2 91.00 1  52
A GLN  52 2 91.00 1  52
A GLN  52 2 91.00 1  52
A GLN  52 2 91.00 1  52
A GLN  52 2 91.00 1  52
A GLN  52 2 91.00 1  52
A GLN  52 2 91.00 1  52
A GLU  53 2 89.27 1  53
A GLU  53 2 89.27 1  53
A GLU  53 2 89.27 1  53
A GLU  53 2 89.27 1  53
A GLU  53 2 89.27 1  53
A GLU  53 2 89.27 1  53
A GLU  53 2 89.27 1  53
A GLU  53 2 89.27 1  53
A GLU  53 2 89.27 1  53
A GLU  53 2 89.27 1  53
A GLU  53 2 89.27 1  53
A GLU  53 2 89.27 1  53
A GLU  53 2 89.27 1  53
A GLU  53 2 89.27 1  53
A GLU  53 2 89.27 1  53
A TYR  54 2 89.86 1  54
A TYR  54 2 89.86 1  54
A TYR  54 2 89.86 1  54
A TYR  54 2 89.86 1  54
A TYR  54 2 89.86 1  54
A TYR  54 2 89.86 1  54
A TYR  54 2 89.86 1  54
A TYR  54 2 89.86 1  54
A TYR  54 2 89.86 1  54
A TYR  54 2 89.86 1  54
A TYR  54 2 89.86 1  54
A TYR  54 2 89.86 1  54
A TYR  54 2 89.86 1  54
A TYR  54 2 89.86 1  54
A TYR  54 2 89.86 1  54
A TYR  54 2 89.86 1  54
A TYR  54 2 89.86 1  54
A TYR  54 2 89.86 1  54
A TYR  54 2 89.86 1  54
A TYR  54 2 89.86 1  54
A TYR  54 2 89.86 1  54
A HIS  55 2 89.84 1  55
A HIS  55 2 89.84 1  55
A HIS  55 2 89.84 1  55
A HIS  55 2 89.84 1  55
A HIS  55 2 89.84 1  55
A HIS  55 2 89.84 1  55
A HIS  55 2 89.84 1  55
A HIS  55 2 89.84 1  55
A HIS  55 2 89.84 1  55
A HIS  55 2 89.84 1  55
A HIS  55 2 89.84 1  55
A HIS  55 2 89.84 1  55
A HIS  55 2 89.84 1  55
A HIS  55 2 89.84 1  55
A HIS  55 2 89.84 1  55
A HIS  55 2 89.84 1  55
A HIS  55 2 89.84 1  55
A LEU  56 2 88.88 1  56
A LEU  56 2 88.88 1  56
A LEU  56 2 88.88 1  56
A LEU  56 2 88.88 1  56
A LEU  56 2 88.88 1  56
A LEU  56 2 88.88 1  56
A LEU  56 2 88.88 1  56
A LEU  56 2 88.88 1  56
A LEU  56 2 88.88 1  56
A LEU  56 2 88.88 1  56
A LEU  56 2 88.88 1  56
A LEU  56 2 88.88 1  56
A LEU  56 2 88.88 1  56
A LEU  56 2 88.88 1  56
A LEU  56 2 88.88 1  56
A LEU  56 2 88.88 1  56
A LEU  56 2 88.88 1  56
A LEU  56 2 88.88 1  56
A LEU  56 2 88.88 1  56
A GLN  57 2 90.05 1  57
A GLN  57 2 90.05 1  57
A GLN  57 2 90.05 1  57
A GLN  57 2 90.05 1  57
A GLN  57 2 90.05 1  57
A GLN  57 2 90.05 1  57
A GLN  57 2 90.05 1  57
A GLN  57 2 90.05 1  57
A GLN  57 2 90.05 1  57
A GLN  57 2 90.05 1  57
A GLN  57 2 90.05 1  57
A GLN  57 2 90.05 1  57
A GLN  57 2 90.05 1  57
A GLN  57 2 90.05 1  57
A GLN  57 2 90.05 1  57
A GLN  57 2 90.05 1  57
A GLN  57 2 90.05 1  57
A LEU  58 2 88.11 1  58
A LEU  58 2 88.11 1  58
A LEU  58 2 88.11 1  58
A LEU  58 2 88.11 1  58
A LEU  58 2 88.11 1  58
A LEU  58 2 88.11 1  58
A LEU  58 2 88.11 1  58
A LEU  58 2 88.11 1  58
A LEU  58 2 88.11 1  58
A LEU  58 2 88.11 1  58
A LEU  58 2 88.11 1  58
A LEU  58 2 88.11 1  58
A LEU  58 2 88.11 1  58
A LEU  58 2 88.11 1  58
A LEU  58 2 88.11 1  58
A LEU  58 2 88.11 1  58
A LEU  58 2 88.11 1  58
A LEU  58 2 88.11 1  58
A LEU  58 2 88.11 1  58
A VAL  59 2 89.23 1  59
A VAL  59 2 89.23 1  59
A VAL  59 2 89.23 1  59
A VAL  59 2 89.23 1  59
A VAL  59 2 89.23 1  59
A VAL  59 2 89.23 1  59
A VAL  59 2 89.23 1  59
A VAL  59 2 89.23 1  59
A VAL  59 2 89.23 1  59
A VAL  59 2 89.23 1  59
A VAL  59 2 89.23 1  59
A VAL  59 2 89.23 1  59
A VAL  59 2 89.23 1  59
A VAL  59 2 89.23 1  59
A VAL  59 2 89.23 1  59
A VAL  59 2 89.23 1  59
A ASP  60 2 88.02 1  60
A ASP  60 2 88.02 1  60
A ASP  60 2 88.02 1  60
A ASP  60 2 88.02 1  60
A ASP  60 2 88.02 1  60
A ASP  60 2 88.02 1  60
A ASP  60 2 88.02 1  60
A ASP  60 2 88.02 1  60
A ASP  60 2 88.02 1  60
A ASP  60 2 88.02 1  60
A ASP  60 2 88.02 1  60
A ASP  60 2 88.02 1  60
A THR  61 2 84.45 1  61
A THR  61 2 84.45 1  61
A THR  61 2 84.45 1  61
A THR  61 2 84.45 1  61
A THR  61 2 84.45 1  61
A THR  61 2 84.45 1  61
A THR  61 2 84.45 1  61
A THR  61 2 84.45 1  61
A THR  61 2 84.45 1  61
A THR  61 2 84.45 1  61
A THR  61 2 84.45 1  61
A THR  61 2 84.45 1  61
A THR  61 2 84.45 1  61
A THR  61 2 84.45 1  61
A ALA  62 2 84.36 1  62
A ALA  62 2 84.36 1  62
A ALA  62 2 84.36 1  62
A ALA  62 2 84.36 1  62
A ALA  62 2 84.36 1  62
A ALA  62 2 84.36 1  62
A ALA  62 2 84.36 1  62
A ALA  62 2 84.36 1  62
A ALA  62 2 84.36 1  62
A ALA  62 2 84.36 1  62
A GLY  63 2 84.44 1  63
A GLY  63 2 84.44 1  63
A GLY  63 2 84.44 1  63
A GLY  63 2 84.44 1  63
A GLY  63 2 84.44 1  63
A GLY  63 2 84.44 1  63
A GLY  63 2 84.44 1  63
A GLN  64 2 83.30 1  64
A GLN  64 2 83.30 1  64
A GLN  64 2 83.30 1  64
A GLN  64 2 83.30 1  64
A GLN  64 2 83.30 1  64
A GLN  64 2 83.30 1  64
A GLN  64 2 83.30 1  64
A GLN  64 2 83.30 1  64
A GLN  64 2 83.30 1  64
A GLN  64 2 83.30 1  64
A GLN  64 2 83.30 1  64
A GLN  64 2 83.30 1  64
A GLN  64 2 83.30 1  64
A GLN  64 2 83.30 1  64
A GLN  64 2 83.30 1  64
A GLN  64 2 83.30 1  64
A GLN  64 2 83.30 1  64
A ASP  65 2 81.55 1  65
A ASP  65 2 81.55 1  65
A ASP  65 2 81.55 1  65
A ASP  65 2 81.55 1  65
A ASP  65 2 81.55 1  65
A ASP  65 2 81.55 1  65
A ASP  65 2 81.55 1  65
A ASP  65 2 81.55 1  65
A ASP  65 2 81.55 1  65
A ASP  65 2 81.55 1  65
A ASP  65 2 81.55 1  65
A ASP  65 2 81.55 1  65
A GLU  66 2 82.10 1  66
A GLU  66 2 82.10 1  66
A GLU  66 2 82.10 1  66
A GLU  66 2 82.10 1  66
A GLU  66 2 82.10 1  66
A GLU  66 2 82.10 1  66
A GLU  66 2 82.10 1  66
A GLU  66 2 82.10 1  66
A GLU  66 2 82.10 1  66
A GLU  66 2 82.10 1  66
A GLU  66 2 82.10 1  66
A GLU  66 2 82.10 1  66
A GLU  66 2 82.10 1  66
A GLU  66 2 82.10 1  66
A GLU  66 2 82.10 1  66
A TYR  67 2 76.66 1  67
A TYR  67 2 76.66 1  67
A TYR  67 2 76.66 1  67
A TYR  67 2 76.66 1  67
A TYR  67 2 76.66 1  67
A TYR  67 2 76.66 1  67
A TYR  67 2 76.66 1  67
A TYR  67 2 76.66 1  67
A TYR  67 2 76.66 1  67
A TYR  67 2 76.66 1  67
A TYR  67 2 76.66 1  67
A TYR  67 2 76.66 1  67
A TYR  67 2 76.66 1  67
A TYR  67 2 76.66 1  67
A TYR  67 2 76.66 1  67
A TYR  67 2 76.66 1  67
A TYR  67 2 76.66 1  67
A TYR  67 2 76.66 1  67
A TYR  67 2 76.66 1  67
A TYR  67 2 76.66 1  67
A TYR  67 2 76.66 1  67
A SER  68 2 78.02 1  68
A SER  68 2 78.02 1  68
A SER  68 2 78.02 1  68
A SER  68 2 78.02 1  68
A SER  68 2 78.02 1  68
A SER  68 2 78.02 1  68
A SER  68 2 78.02 1  68
A SER  68 2 78.02 1  68
A SER  68 2 78.02 1  68
A SER  68 2 78.02 1  68
A SER  68 2 78.02 1  68
A ILE  69 2 71.39 1  69
A ILE  69 2 71.39 1  69
A ILE  69 2 71.39 1  69
A ILE  69 2 71.39 1  69
A ILE  69 2 71.39 1  69
A ILE  69 2 71.39 1  69
A ILE  69 2 71.39 1  69
A ILE  69 2 71.39 1  69
A ILE  69 2 71.39 1  69
A ILE  69 2 71.39 1  69
A ILE  69 2 71.39 1  69
A ILE  69 2 71.39 1  69
A ILE  69 2 71.39 1  69
A ILE  69 2 71.39 1  69
A ILE  69 2 71.39 1  69
A ILE  69 2 71.39 1  69
A ILE  69 2 71.39 1  69
A ILE  69 2 71.39 1  69
A ILE  69 2 71.39 1  69
A PHE  70 2 71.46 1  70
A PHE  70 2 71.46 1  70
A PHE  70 2 71.46 1  70
A PHE  70 2 71.46 1  70
A PHE  70 2 71.46 1  70
A PHE  70 2 71.46 1  70
A PHE  70 2 71.46 1  70
A PHE  70 2 71.46 1  70
A PHE  70 2 71.46 1  70
A PHE  70 2 71.46 1  70
A PHE  70 2 71.46 1  70
A PHE  70 2 71.46 1  70
A PHE  70 2 71.46 1  70
A PHE  70 2 71.46 1  70
A PHE  70 2 71.46 1  70
A PHE  70 2 71.46 1  70
A PHE  70 2 71.46 1  70
A PHE  70 2 71.46 1  70
A PHE  70 2 71.46 1  70
A PHE  70 2 71.46 1  70
A PRO  71 2 75.44 1  71
A PRO  71 2 75.44 1  71
A PRO  71 2 75.44 1  71
A PRO  71 2 75.44 1  71
A PRO  71 2 75.44 1  71
A PRO  71 2 75.44 1  71
A PRO  71 2 75.44 1  71
A PRO  71 2 75.44 1  71
A PRO  71 2 75.44 1  71
A PRO  71 2 75.44 1  71
A PRO  71 2 75.44 1  71
A PRO  71 2 75.44 1  71
A PRO  71 2 75.44 1  71
A PRO  71 2 75.44 1  71
A GLN  72 2 66.68 1  72
A GLN  72 2 66.68 1  72
A GLN  72 2 66.68 1  72
A GLN  72 2 66.68 1  72
A GLN  72 2 66.68 1  72
A GLN  72 2 66.68 1  72
A GLN  72 2 66.68 1  72
A GLN  72 2 66.68 1  72
A GLN  72 2 66.68 1  72
A GLN  72 2 66.68 1  72
A GLN  72 2 66.68 1  72
A GLN  72 2 66.68 1  72
A GLN  72 2 66.68 1  72
A GLN  72 2 66.68 1  72
A GLN  72 2 66.68 1  72
A GLN  72 2 66.68 1  72
A GLN  72 2 66.68 1  72
A THR  73 2 69.23 1  73
A THR  73 2 69.23 1  73
A THR  73 2 69.23 1  73
A THR  73 2 69.23 1  73
A THR  73 2 69.23 1  73
A THR  73 2 69.23 1  73
A THR  73 2 69.23 1  73
A THR  73 2 69.23 1  73
A THR  73 2 69.23 1  73
A THR  73 2 69.23 1  73
A THR  73 2 69.23 1  73
A THR  73 2 69.23 1  73
A THR  73 2 69.23 1  73
A THR  73 2 69.23 1  73
A TYR  74 2 70.17 1  74
A TYR  74 2 70.17 1  74
A TYR  74 2 70.17 1  74
A TYR  74 2 70.17 1  74
A TYR  74 2 70.17 1  74
A TYR  74 2 70.17 1  74
A TYR  74 2 70.17 1  74
A TYR  74 2 70.17 1  74
A TYR  74 2 70.17 1  74
A TYR  74 2 70.17 1  74
A TYR  74 2 70.17 1  74
A TYR  74 2 70.17 1  74
A TYR  74 2 70.17 1  74
A TYR  74 2 70.17 1  74
A TYR  74 2 70.17 1  74
A TYR  74 2 70.17 1  74
A TYR  74 2 70.17 1  74
A TYR  74 2 70.17 1  74
A TYR  74 2 70.17 1  74
A TYR  74 2 70.17 1  74
A TYR  74 2 70.17 1  74
A SER  75 2 71.47 1  75
A SER  75 2 71.47 1  75
A SER  75 2 71.47 1  75
A SER  75 2 71.47 1  75
A SER  75 2 71.47 1  75
A SER  75 2 71.47 1  75
A SER  75 2 71.47 1  75
A SER  75 2 71.47 1  75
A SER  75 2 71.47 1  75
A SER  75 2 71.47 1  75
A SER  75 2 71.47 1  75
A ILE  76 2 75.09 1  76
A ILE  76 2 75.09 1  76
A ILE  76 2 75.09 1  76
A ILE  76 2 75.09 1  76
A ILE  76 2 75.09 1  76
A ILE  76 2 75.09 1  76
A ILE  76 2 75.09 1  76
A ILE  76 2 75.09 1  76
A ILE  76 2 75.09 1  76
A ILE  76 2 75.09 1  76
A ILE  76 2 75.09 1  76
A ILE  76 2 75.09 1  76
A ILE  76 2 75.09 1  76
A ILE  76 2 75.09 1  76
A ILE  76 2 75.09 1  76
A ILE  76 2 75.09 1  76
A ILE  76 2 75.09 1  76
A ILE  76 2 75.09 1  76
A ILE  76 2 75.09 1  76
A ASP  77 2 80.49 1  77
A ASP  77 2 80.49 1  77
A ASP  77 2 80.49 1  77
A ASP  77 2 80.49 1  77
A ASP  77 2 80.49 1  77
A ASP  77 2 80.49 1  77
A ASP  77 2 80.49 1  77
A ASP  77 2 80.49 1  77
A ASP  77 2 80.49 1  77
A ASP  77 2 80.49 1  77
A ASP  77 2 80.49 1  77
A ASP  77 2 80.49 1  77
A ILE  78 2 87.20 1  78
A ILE  78 2 87.20 1  78
A ILE  78 2 87.20 1  78
A ILE  78 2 87.20 1  78
A ILE  78 2 87.20 1  78
A ILE  78 2 87.20 1  78
A ILE  78 2 87.20 1  78
A ILE  78 2 87.20 1  78
A ILE  78 2 87.20 1  78
A ILE  78 2 87.20 1  78
A ILE  78 2 87.20 1  78
A ILE  78 2 87.20 1  78
A ILE  78 2 87.20 1  78
A ILE  78 2 87.20 1  78
A ILE  78 2 87.20 1  78
A ILE  78 2 87.20 1  78
A ILE  78 2 87.20 1  78
A ILE  78 2 87.20 1  78
A ILE  78 2 87.20 1  78
A ASN  79 2 88.97 1  79
A ASN  79 2 88.97 1  79
A ASN  79 2 88.97 1  79
A ASN  79 2 88.97 1  79
A ASN  79 2 88.97 1  79
A ASN  79 2 88.97 1  79
A ASN  79 2 88.97 1  79
A ASN  79 2 88.97 1  79
A ASN  79 2 88.97 1  79
A ASN  79 2 88.97 1  79
A ASN  79 2 88.97 1  79
A ASN  79 2 88.97 1  79
A ASN  79 2 88.97 1  79
A ASN  79 2 88.97 1  79
A GLY  80 2 89.21 1  80
A GLY  80 2 89.21 1  80
A GLY  80 2 89.21 1  80
A GLY  80 2 89.21 1  80
A GLY  80 2 89.21 1  80
A GLY  80 2 89.21 1  80
A GLY  80 2 89.21 1  80
A TYR  81 2 90.56 1  81
A TYR  81 2 90.56 1  81
A TYR  81 2 90.56 1  81
A TYR  81 2 90.56 1  81
A TYR  81 2 90.56 1  81
A TYR  81 2 90.56 1  81
A TYR  81 2 90.56 1  81
A TYR  81 2 90.56 1  81
A TYR  81 2 90.56 1  81
A TYR  81 2 90.56 1  81
A TYR  81 2 90.56 1  81
A TYR  81 2 90.56 1  81
A TYR  81 2 90.56 1  81
A TYR  81 2 90.56 1  81
A TYR  81 2 90.56 1  81
A TYR  81 2 90.56 1  81
A TYR  81 2 90.56 1  81
A TYR  81 2 90.56 1  81
A TYR  81 2 90.56 1  81
A TYR  81 2 90.56 1  81
A TYR  81 2 90.56 1  81
A ILE  82 2 91.99 1  82
A ILE  82 2 91.99 1  82
A ILE  82 2 91.99 1  82
A ILE  82 2 91.99 1  82
A ILE  82 2 91.99 1  82
A ILE  82 2 91.99 1  82
A ILE  82 2 91.99 1  82
A ILE  82 2 91.99 1  82
A ILE  82 2 91.99 1  82
A ILE  82 2 91.99 1  82
A ILE  82 2 91.99 1  82
A ILE  82 2 91.99 1  82
A ILE  82 2 91.99 1  82
A ILE  82 2 91.99 1  82
A ILE  82 2 91.99 1  82
A ILE  82 2 91.99 1  82
A ILE  82 2 91.99 1  82
A ILE  82 2 91.99 1  82
A ILE  82 2 91.99 1  82
A LEU  83 2 93.69 1  83
A LEU  83 2 93.69 1  83
A LEU  83 2 93.69 1  83
A LEU  83 2 93.69 1  83
A LEU  83 2 93.69 1  83
A LEU  83 2 93.69 1  83
A LEU  83 2 93.69 1  83
A LEU  83 2 93.69 1  83
A LEU  83 2 93.69 1  83
A LEU  83 2 93.69 1  83
A LEU  83 2 93.69 1  83
A LEU  83 2 93.69 1  83
A LEU  83 2 93.69 1  83
A LEU  83 2 93.69 1  83
A LEU  83 2 93.69 1  83
A LEU  83 2 93.69 1  83
A LEU  83 2 93.69 1  83
A LEU  83 2 93.69 1  83
A LEU  83 2 93.69 1  83
A VAL  84 2 93.24 1  84
A VAL  84 2 93.24 1  84
A VAL  84 2 93.24 1  84
A VAL  84 2 93.24 1  84
A VAL  84 2 93.24 1  84
A VAL  84 2 93.24 1  84
A VAL  84 2 93.24 1  84
A VAL  84 2 93.24 1  84
A VAL  84 2 93.24 1  84
A VAL  84 2 93.24 1  84
A VAL  84 2 93.24 1  84
A VAL  84 2 93.24 1  84
A VAL  84 2 93.24 1  84
A VAL  84 2 93.24 1  84
A VAL  84 2 93.24 1  84
A VAL  84 2 93.24 1  84
A TYR  85 2 91.83 1  85
A TYR  85 2 91.83 1  85
A TYR  85 2 91.83 1  85
A TYR  85 2 91.83 1  85
A TYR  85 2 91.83 1  85
A TYR  85 2 91.83 1  85
A TYR  85 2 91.83 1  85
A TYR  85 2 91.83 1  85
A TYR  85 2 91.83 1  85
A TYR  85 2 91.83 1  85
A TYR  85 2 91.83 1  85
A TYR  85 2 91.83 1  85
A TYR  85 2 91.83 1  85
A TYR  85 2 91.83 1  85
A TYR  85 2 91.83 1  85
A TYR  85 2 91.83 1  85
A TYR  85 2 91.83 1  85
A TYR  85 2 91.83 1  85
A TYR  85 2 91.83 1  85
A TYR  85 2 91.83 1  85
A TYR  85 2 91.83 1  85
A SER  86 2 93.37 1  86
A SER  86 2 93.37 1  86
A SER  86 2 93.37 1  86
A SER  86 2 93.37 1  86
A SER  86 2 93.37 1  86
A SER  86 2 93.37 1  86
A SER  86 2 93.37 1  86
A SER  86 2 93.37 1  86
A SER  86 2 93.37 1  86
A SER  86 2 93.37 1  86
A SER  86 2 93.37 1  86
A VAL  87 2 94.46 1  87
A VAL  87 2 94.46 1  87
A VAL  87 2 94.46 1  87
A VAL  87 2 94.46 1  87
A VAL  87 2 94.46 1  87
A VAL  87 2 94.46 1  87
A VAL  87 2 94.46 1  87
A VAL  87 2 94.46 1  87
A VAL  87 2 94.46 1  87
A VAL  87 2 94.46 1  87
A VAL  87 2 94.46 1  87
A VAL  87 2 94.46 1  87
A VAL  87 2 94.46 1  87
A VAL  87 2 94.46 1  87
A VAL  87 2 94.46 1  87
A VAL  87 2 94.46 1  87
A THR  88 2 93.57 1  88
A THR  88 2 93.57 1  88
A THR  88 2 93.57 1  88
A THR  88 2 93.57 1  88
A THR  88 2 93.57 1  88
A THR  88 2 93.57 1  88
A THR  88 2 93.57 1  88
A THR  88 2 93.57 1  88
A THR  88 2 93.57 1  88
A THR  88 2 93.57 1  88
A THR  88 2 93.57 1  88
A THR  88 2 93.57 1  88
A THR  88 2 93.57 1  88
A THR  88 2 93.57 1  88
A SER  89 2 94.09 1  89
A SER  89 2 94.09 1  89
A SER  89 2 94.09 1  89
A SER  89 2 94.09 1  89
A SER  89 2 94.09 1  89
A SER  89 2 94.09 1  89
A SER  89 2 94.09 1  89
A SER  89 2 94.09 1  89
A SER  89 2 94.09 1  89
A SER  89 2 94.09 1  89
A SER  89 2 94.09 1  89
A ILE  90 2 93.55 1  90
A ILE  90 2 93.55 1  90
A ILE  90 2 93.55 1  90
A ILE  90 2 93.55 1  90
A ILE  90 2 93.55 1  90
A ILE  90 2 93.55 1  90
A ILE  90 2 93.55 1  90
A ILE  90 2 93.55 1  90
A ILE  90 2 93.55 1  90
A ILE  90 2 93.55 1  90
A ILE  90 2 93.55 1  90
A ILE  90 2 93.55 1  90
A ILE  90 2 93.55 1  90
A ILE  90 2 93.55 1  90
A ILE  90 2 93.55 1  90
A ILE  90 2 93.55 1  90
A ILE  90 2 93.55 1  90
A ILE  90 2 93.55 1  90
A ILE  90 2 93.55 1  90
A LYS  91 2 93.92 1  91
A LYS  91 2 93.92 1  91
A LYS  91 2 93.92 1  91
A LYS  91 2 93.92 1  91
A LYS  91 2 93.92 1  91
A LYS  91 2 93.92 1  91
A LYS  91 2 93.92 1  91
A LYS  91 2 93.92 1  91
A LYS  91 2 93.92 1  91
A LYS  91 2 93.92 1  91
A LYS  91 2 93.92 1  91
A LYS  91 2 93.92 1  91
A LYS  91 2 93.92 1  91
A LYS  91 2 93.92 1  91
A LYS  91 2 93.92 1  91
A LYS  91 2 93.92 1  91
A LYS  91 2 93.92 1  91
A LYS  91 2 93.92 1  91
A LYS  91 2 93.92 1  91
A LYS  91 2 93.92 1  91
A LYS  91 2 93.92 1  91
A LYS  91 2 93.92 1  91
A SER  92 2 94.00 1  92
A SER  92 2 94.00 1  92
A SER  92 2 94.00 1  92
A SER  92 2 94.00 1  92
A SER  92 2 94.00 1  92
A SER  92 2 94.00 1  92
A SER  92 2 94.00 1  92
A SER  92 2 94.00 1  92
A SER  92 2 94.00 1  92
A SER  92 2 94.00 1  92
A SER  92 2 94.00 1  92
A PHE  93 2 93.65 1  93
A PHE  93 2 93.65 1  93
A PHE  93 2 93.65 1  93
A PHE  93 2 93.65 1  93
A PHE  93 2 93.65 1  93
A PHE  93 2 93.65 1  93
A PHE  93 2 93.65 1  93
A PHE  93 2 93.65 1  93
A PHE  93 2 93.65 1  93
A PHE  93 2 93.65 1  93
A PHE  93 2 93.65 1  93
A PHE  93 2 93.65 1  93
A PHE  93 2 93.65 1  93
A PHE  93 2 93.65 1  93
A PHE  93 2 93.65 1  93
A PHE  93 2 93.65 1  93
A PHE  93 2 93.65 1  93
A PHE  93 2 93.65 1  93
A PHE  93 2 93.65 1  93
A PHE  93 2 93.65 1  93
A GLU  94 2 92.94 1  94
A GLU  94 2 92.94 1  94
A GLU  94 2 92.94 1  94
A GLU  94 2 92.94 1  94
A GLU  94 2 92.94 1  94
A GLU  94 2 92.94 1  94
A GLU  94 2 92.94 1  94
A GLU  94 2 92.94 1  94
A GLU  94 2 92.94 1  94
A GLU  94 2 92.94 1  94
A GLU  94 2 92.94 1  94
A GLU  94 2 92.94 1  94
A GLU  94 2 92.94 1  94
A GLU  94 2 92.94 1  94
A GLU  94 2 92.94 1  94
A VAL  95 2 92.98 1  95
A VAL  95 2 92.98 1  95
A VAL  95 2 92.98 1  95
A VAL  95 2 92.98 1  95
A VAL  95 2 92.98 1  95
A VAL  95 2 92.98 1  95
A VAL  95 2 92.98 1  95
A VAL  95 2 92.98 1  95
A VAL  95 2 92.98 1  95
A VAL  95 2 92.98 1  95
A VAL  95 2 92.98 1  95
A VAL  95 2 92.98 1  95
A VAL  95 2 92.98 1  95
A VAL  95 2 92.98 1  95
A VAL  95 2 92.98 1  95
A VAL  95 2 92.98 1  95
A ILE  96 2 92.85 1  96
A ILE  96 2 92.85 1  96
A ILE  96 2 92.85 1  96
A ILE  96 2 92.85 1  96
A ILE  96 2 92.85 1  96
A ILE  96 2 92.85 1  96
A ILE  96 2 92.85 1  96
A ILE  96 2 92.85 1  96
A ILE  96 2 92.85 1  96
A ILE  96 2 92.85 1  96
A ILE  96 2 92.85 1  96
A ILE  96 2 92.85 1  96
A ILE  96 2 92.85 1  96
A ILE  96 2 92.85 1  96
A ILE  96 2 92.85 1  96
A ILE  96 2 92.85 1  96
A ILE  96 2 92.85 1  96
A ILE  96 2 92.85 1  96
A ILE  96 2 92.85 1  96
A LYS  97 2 93.29 1  97
A LYS  97 2 93.29 1  97
A LYS  97 2 93.29 1  97
A LYS  97 2 93.29 1  97
A LYS  97 2 93.29 1  97
A LYS  97 2 93.29 1  97
A LYS  97 2 93.29 1  97
A LYS  97 2 93.29 1  97
A LYS  97 2 93.29 1  97
A LYS  97 2 93.29 1  97
A LYS  97 2 93.29 1  97
A LYS  97 2 93.29 1  97
A LYS  97 2 93.29 1  97
A LYS  97 2 93.29 1  97
A LYS  97 2 93.29 1  97
A LYS  97 2 93.29 1  97
A LYS  97 2 93.29 1  97
A LYS  97 2 93.29 1  97
A LYS  97 2 93.29 1  97
A LYS  97 2 93.29 1  97
A LYS  97 2 93.29 1  97
A LYS  97 2 93.29 1  97
A VAL  98 2 92.14 1  98
A VAL  98 2 92.14 1  98
A VAL  98 2 92.14 1  98
A VAL  98 2 92.14 1  98
A VAL  98 2 92.14 1  98
A VAL  98 2 92.14 1  98
A VAL  98 2 92.14 1  98
A VAL  98 2 92.14 1  98
A VAL  98 2 92.14 1  98
A VAL  98 2 92.14 1  98
A VAL  98 2 92.14 1  98
A VAL  98 2 92.14 1  98
A VAL  98 2 92.14 1  98
A VAL  98 2 92.14 1  98
A VAL  98 2 92.14 1  98
A VAL  98 2 92.14 1  98
A ILE  99 2 90.76 1  99
A ILE  99 2 90.76 1  99
A ILE  99 2 90.76 1  99
A ILE  99 2 90.76 1  99
A ILE  99 2 90.76 1  99
A ILE  99 2 90.76 1  99
A ILE  99 2 90.76 1  99
A ILE  99 2 90.76 1  99
A ILE  99 2 90.76 1  99
A ILE  99 2 90.76 1  99
A ILE  99 2 90.76 1  99
A ILE  99 2 90.76 1  99
A ILE  99 2 90.76 1  99
A ILE  99 2 90.76 1  99
A ILE  99 2 90.76 1  99
A ILE  99 2 90.76 1  99
A ILE  99 2 90.76 1  99
A ILE  99 2 90.76 1  99
A ILE  99 2 90.76 1  99
A HIS 100 2 91.12 1 100
A HIS 100 2 91.12 1 100
A HIS 100 2 91.12 1 100
A HIS 100 2 91.12 1 100
A HIS 100 2 91.12 1 100
A HIS 100 2 91.12 1 100
A HIS 100 2 91.12 1 100
A HIS 100 2 91.12 1 100
A HIS 100 2 91.12 1 100
A HIS 100 2 91.12 1 100
A HIS 100 2 91.12 1 100
A HIS 100 2 91.12 1 100
A HIS 100 2 91.12 1 100
A HIS 100 2 91.12 1 100
A HIS 100 2 91.12 1 100
A HIS 100 2 91.12 1 100
A HIS 100 2 91.12 1 100
A GLY 101 2 90.20 1 101
A GLY 101 2 90.20 1 101
A GLY 101 2 90.20 1 101
A GLY 101 2 90.20 1 101
A GLY 101 2 90.20 1 101
A GLY 101 2 90.20 1 101
A GLY 101 2 90.20 1 101
A LYS 102 2 90.33 1 102
A LYS 102 2 90.33 1 102
A LYS 102 2 90.33 1 102
A LYS 102 2 90.33 1 102
A LYS 102 2 90.33 1 102
A LYS 102 2 90.33 1 102
A LYS 102 2 90.33 1 102
A LYS 102 2 90.33 1 102
A LYS 102 2 90.33 1 102
A LYS 102 2 90.33 1 102
A LYS 102 2 90.33 1 102
A LYS 102 2 90.33 1 102
A LYS 102 2 90.33 1 102
A LYS 102 2 90.33 1 102
A LYS 102 2 90.33 1 102
A LYS 102 2 90.33 1 102
A LYS 102 2 90.33 1 102
A LYS 102 2 90.33 1 102
A LYS 102 2 90.33 1 102
A LYS 102 2 90.33 1 102
A LYS 102 2 90.33 1 102
A LYS 102 2 90.33 1 102
A LEU 103 2 88.54 1 103
A LEU 103 2 88.54 1 103
A LEU 103 2 88.54 1 103
A LEU 103 2 88.54 1 103
A LEU 103 2 88.54 1 103
A LEU 103 2 88.54 1 103
A LEU 103 2 88.54 1 103
A LEU 103 2 88.54 1 103
A LEU 103 2 88.54 1 103
A LEU 103 2 88.54 1 103
A LEU 103 2 88.54 1 103
A LEU 103 2 88.54 1 103
A LEU 103 2 88.54 1 103
A LEU 103 2 88.54 1 103
A LEU 103 2 88.54 1 103
A LEU 103 2 88.54 1 103
A LEU 103 2 88.54 1 103
A LEU 103 2 88.54 1 103
A LEU 103 2 88.54 1 103
A LEU 104 2 89.15 1 104
A LEU 104 2 89.15 1 104
A LEU 104 2 89.15 1 104
A LEU 104 2 89.15 1 104
A LEU 104 2 89.15 1 104
A LEU 104 2 89.15 1 104
A LEU 104 2 89.15 1 104
A LEU 104 2 89.15 1 104
A LEU 104 2 89.15 1 104
A LEU 104 2 89.15 1 104
A LEU 104 2 89.15 1 104
A LEU 104 2 89.15 1 104
A LEU 104 2 89.15 1 104
A LEU 104 2 89.15 1 104
A LEU 104 2 89.15 1 104
A LEU 104 2 89.15 1 104
A LEU 104 2 89.15 1 104
A LEU 104 2 89.15 1 104
A LEU 104 2 89.15 1 104
A ASP 105 2 88.26 1 105
A ASP 105 2 88.26 1 105
A ASP 105 2 88.26 1 105
A ASP 105 2 88.26 1 105
A ASP 105 2 88.26 1 105
A ASP 105 2 88.26 1 105
A ASP 105 2 88.26 1 105
A ASP 105 2 88.26 1 105
A ASP 105 2 88.26 1 105
A ASP 105 2 88.26 1 105
A ASP 105 2 88.26 1 105
A ASP 105 2 88.26 1 105
A MET 106 2 84.11 1 106
A MET 106 2 84.11 1 106
A MET 106 2 84.11 1 106
A MET 106 2 84.11 1 106
A MET 106 2 84.11 1 106
A MET 106 2 84.11 1 106
A MET 106 2 84.11 1 106
A MET 106 2 84.11 1 106
A MET 106 2 84.11 1 106
A MET 106 2 84.11 1 106
A MET 106 2 84.11 1 106
A MET 106 2 84.11 1 106
A MET 106 2 84.11 1 106
A MET 106 2 84.11 1 106
A MET 106 2 84.11 1 106
A MET 106 2 84.11 1 106
A MET 106 2 84.11 1 106
A VAL 107 2 84.27 1 107
A VAL 107 2 84.27 1 107
A VAL 107 2 84.27 1 107
A VAL 107 2 84.27 1 107
A VAL 107 2 84.27 1 107
A VAL 107 2 84.27 1 107
A VAL 107 2 84.27 1 107
A VAL 107 2 84.27 1 107
A VAL 107 2 84.27 1 107
A VAL 107 2 84.27 1 107
A VAL 107 2 84.27 1 107
A VAL 107 2 84.27 1 107
A VAL 107 2 84.27 1 107
A VAL 107 2 84.27 1 107
A VAL 107 2 84.27 1 107
A VAL 107 2 84.27 1 107
A GLY 108 2 79.57 1 108
A GLY 108 2 79.57 1 108
A GLY 108 2 79.57 1 108
A GLY 108 2 79.57 1 108
A GLY 108 2 79.57 1 108
A GLY 108 2 79.57 1 108
A GLY 108 2 79.57 1 108
A LYS 109 2 75.35 1 109
A LYS 109 2 75.35 1 109
A LYS 109 2 75.35 1 109
A LYS 109 2 75.35 1 109
A LYS 109 2 75.35 1 109
A LYS 109 2 75.35 1 109
A LYS 109 2 75.35 1 109
A LYS 109 2 75.35 1 109
A LYS 109 2 75.35 1 109
A LYS 109 2 75.35 1 109
A LYS 109 2 75.35 1 109
A LYS 109 2 75.35 1 109
A LYS 109 2 75.35 1 109
A LYS 109 2 75.35 1 109
A LYS 109 2 75.35 1 109
A LYS 109 2 75.35 1 109
A LYS 109 2 75.35 1 109
A LYS 109 2 75.35 1 109
A LYS 109 2 75.35 1 109
A LYS 109 2 75.35 1 109
A LYS 109 2 75.35 1 109
A LYS 109 2 75.35 1 109
A VAL 110 2 78.18 1 110
A VAL 110 2 78.18 1 110
A VAL 110 2 78.18 1 110
A VAL 110 2 78.18 1 110
A VAL 110 2 78.18 1 110
A VAL 110 2 78.18 1 110
A VAL 110 2 78.18 1 110
A VAL 110 2 78.18 1 110
A VAL 110 2 78.18 1 110
A VAL 110 2 78.18 1 110
A VAL 110 2 78.18 1 110
A VAL 110 2 78.18 1 110
A VAL 110 2 78.18 1 110
A VAL 110 2 78.18 1 110
A VAL 110 2 78.18 1 110
A VAL 110 2 78.18 1 110
A GLN 111 2 77.43 1 111
A GLN 111 2 77.43 1 111
A GLN 111 2 77.43 1 111
A GLN 111 2 77.43 1 111
A GLN 111 2 77.43 1 111
A GLN 111 2 77.43 1 111
A GLN 111 2 77.43 1 111
A GLN 111 2 77.43 1 111
A GLN 111 2 77.43 1 111
A GLN 111 2 77.43 1 111
A GLN 111 2 77.43 1 111
A GLN 111 2 77.43 1 111
A GLN 111 2 77.43 1 111
A GLN 111 2 77.43 1 111
A GLN 111 2 77.43 1 111
A GLN 111 2 77.43 1 111
A GLN 111 2 77.43 1 111
A ILE 112 2 85.68 1 112
A ILE 112 2 85.68 1 112
A ILE 112 2 85.68 1 112
A ILE 112 2 85.68 1 112
A ILE 112 2 85.68 1 112
A ILE 112 2 85.68 1 112
A ILE 112 2 85.68 1 112
A ILE 112 2 85.68 1 112
A ILE 112 2 85.68 1 112
A ILE 112 2 85.68 1 112
A ILE 112 2 85.68 1 112
A ILE 112 2 85.68 1 112
A ILE 112 2 85.68 1 112
A ILE 112 2 85.68 1 112
A ILE 112 2 85.68 1 112
A ILE 112 2 85.68 1 112
A ILE 112 2 85.68 1 112
A ILE 112 2 85.68 1 112
A ILE 112 2 85.68 1 112
A PRO 113 2 90.19 1 113
A PRO 113 2 90.19 1 113
A PRO 113 2 90.19 1 113
A PRO 113 2 90.19 1 113
A PRO 113 2 90.19 1 113
A PRO 113 2 90.19 1 113
A PRO 113 2 90.19 1 113
A PRO 113 2 90.19 1 113
A PRO 113 2 90.19 1 113
A PRO 113 2 90.19 1 113
A PRO 113 2 90.19 1 113
A PRO 113 2 90.19 1 113
A PRO 113 2 90.19 1 113
A PRO 113 2 90.19 1 113
A ILE 114 2 91.09 1 114
A ILE 114 2 91.09 1 114
A ILE 114 2 91.09 1 114
A ILE 114 2 91.09 1 114
A ILE 114 2 91.09 1 114
A ILE 114 2 91.09 1 114
A ILE 114 2 91.09 1 114
A ILE 114 2 91.09 1 114
A ILE 114 2 91.09 1 114
A ILE 114 2 91.09 1 114
A ILE 114 2 91.09 1 114
A ILE 114 2 91.09 1 114
A ILE 114 2 91.09 1 114
A ILE 114 2 91.09 1 114
A ILE 114 2 91.09 1 114
A ILE 114 2 91.09 1 114
A ILE 114 2 91.09 1 114
A ILE 114 2 91.09 1 114
A ILE 114 2 91.09 1 114
A MET 115 2 93.06 1 115
A MET 115 2 93.06 1 115
A MET 115 2 93.06 1 115
A MET 115 2 93.06 1 115
A MET 115 2 93.06 1 115
A MET 115 2 93.06 1 115
A MET 115 2 93.06 1 115
A MET 115 2 93.06 1 115
A MET 115 2 93.06 1 115
A MET 115 2 93.06 1 115
A MET 115 2 93.06 1 115
A MET 115 2 93.06 1 115
A MET 115 2 93.06 1 115
A MET 115 2 93.06 1 115
A MET 115 2 93.06 1 115
A MET 115 2 93.06 1 115
A MET 115 2 93.06 1 115
A LEU 116 2 94.83 1 116
A LEU 116 2 94.83 1 116
A LEU 116 2 94.83 1 116
A LEU 116 2 94.83 1 116
A LEU 116 2 94.83 1 116
A LEU 116 2 94.83 1 116
A LEU 116 2 94.83 1 116
A LEU 116 2 94.83 1 116
A LEU 116 2 94.83 1 116
A LEU 116 2 94.83 1 116
A LEU 116 2 94.83 1 116
A LEU 116 2 94.83 1 116
A LEU 116 2 94.83 1 116
A LEU 116 2 94.83 1 116
A LEU 116 2 94.83 1 116
A LEU 116 2 94.83 1 116
A LEU 116 2 94.83 1 116
A LEU 116 2 94.83 1 116
A LEU 116 2 94.83 1 116
A VAL 117 2 94.85 1 117
A VAL 117 2 94.85 1 117
A VAL 117 2 94.85 1 117
A VAL 117 2 94.85 1 117
A VAL 117 2 94.85 1 117
A VAL 117 2 94.85 1 117
A VAL 117 2 94.85 1 117
A VAL 117 2 94.85 1 117
A VAL 117 2 94.85 1 117
A VAL 117 2 94.85 1 117
A VAL 117 2 94.85 1 117
A VAL 117 2 94.85 1 117
A VAL 117 2 94.85 1 117
A VAL 117 2 94.85 1 117
A VAL 117 2 94.85 1 117
A VAL 117 2 94.85 1 117
A GLY 118 2 94.62 1 118
A GLY 118 2 94.62 1 118
A GLY 118 2 94.62 1 118
A GLY 118 2 94.62 1 118
A GLY 118 2 94.62 1 118
A GLY 118 2 94.62 1 118
A GLY 118 2 94.62 1 118
A ASN 119 2 92.85 1 119
A ASN 119 2 92.85 1 119
A ASN 119 2 92.85 1 119
A ASN 119 2 92.85 1 119
A ASN 119 2 92.85 1 119
A ASN 119 2 92.85 1 119
A ASN 119 2 92.85 1 119
A ASN 119 2 92.85 1 119
A ASN 119 2 92.85 1 119
A ASN 119 2 92.85 1 119
A ASN 119 2 92.85 1 119
A ASN 119 2 92.85 1 119
A ASN 119 2 92.85 1 119
A ASN 119 2 92.85 1 119
A LYS 120 2 90.92 1 120
A LYS 120 2 90.92 1 120
A LYS 120 2 90.92 1 120
A LYS 120 2 90.92 1 120
A LYS 120 2 90.92 1 120
A LYS 120 2 90.92 1 120
A LYS 120 2 90.92 1 120
A LYS 120 2 90.92 1 120
A LYS 120 2 90.92 1 120
A LYS 120 2 90.92 1 120
A LYS 120 2 90.92 1 120
A LYS 120 2 90.92 1 120
A LYS 120 2 90.92 1 120
A LYS 120 2 90.92 1 120
A LYS 120 2 90.92 1 120
A LYS 120 2 90.92 1 120
A LYS 120 2 90.92 1 120
A LYS 120 2 90.92 1 120
A LYS 120 2 90.92 1 120
A LYS 120 2 90.92 1 120
A LYS 120 2 90.92 1 120
A LYS 120 2 90.92 1 120
A LYS 121 2 92.86 1 121
A LYS 121 2 92.86 1 121
A LYS 121 2 92.86 1 121
A LYS 121 2 92.86 1 121
A LYS 121 2 92.86 1 121
A LYS 121 2 92.86 1 121
A LYS 121 2 92.86 1 121
A LYS 121 2 92.86 1 121
A LYS 121 2 92.86 1 121
A LYS 121 2 92.86 1 121
A LYS 121 2 92.86 1 121
A LYS 121 2 92.86 1 121
A LYS 121 2 92.86 1 121
A LYS 121 2 92.86 1 121
A LYS 121 2 92.86 1 121
A LYS 121 2 92.86 1 121
A LYS 121 2 92.86 1 121
A LYS 121 2 92.86 1 121
A LYS 121 2 92.86 1 121
A LYS 121 2 92.86 1 121
A LYS 121 2 92.86 1 121
A LYS 121 2 92.86 1 121
A ASP 122 2 91.74 1 122
A ASP 122 2 91.74 1 122
A ASP 122 2 91.74 1 122
A ASP 122 2 91.74 1 122
A ASP 122 2 91.74 1 122
A ASP 122 2 91.74 1 122
A ASP 122 2 91.74 1 122
A ASP 122 2 91.74 1 122
A ASP 122 2 91.74 1 122
A ASP 122 2 91.74 1 122
A ASP 122 2 91.74 1 122
A ASP 122 2 91.74 1 122
A LEU 123 2 92.44 1 123
A LEU 123 2 92.44 1 123
A LEU 123 2 92.44 1 123
A LEU 123 2 92.44 1 123
A LEU 123 2 92.44 1 123
A LEU 123 2 92.44 1 123
A LEU 123 2 92.44 1 123
A LEU 123 2 92.44 1 123
A LEU 123 2 92.44 1 123
A LEU 123 2 92.44 1 123
A LEU 123 2 92.44 1 123
A LEU 123 2 92.44 1 123
A LEU 123 2 92.44 1 123
A LEU 123 2 92.44 1 123
A LEU 123 2 92.44 1 123
A LEU 123 2 92.44 1 123
A LEU 123 2 92.44 1 123
A LEU 123 2 92.44 1 123
A LEU 123 2 92.44 1 123
A HIS 124 2 90.66 1 124
A HIS 124 2 90.66 1 124
A HIS 124 2 90.66 1 124
A HIS 124 2 90.66 1 124
A HIS 124 2 90.66 1 124
A HIS 124 2 90.66 1 124
A HIS 124 2 90.66 1 124
A HIS 124 2 90.66 1 124
A HIS 124 2 90.66 1 124
A HIS 124 2 90.66 1 124
A HIS 124 2 90.66 1 124
A HIS 124 2 90.66 1 124
A HIS 124 2 90.66 1 124
A HIS 124 2 90.66 1 124
A HIS 124 2 90.66 1 124
A HIS 124 2 90.66 1 124
A HIS 124 2 90.66 1 124
A MET 125 2 92.35 1 125
A MET 125 2 92.35 1 125
A MET 125 2 92.35 1 125
A MET 125 2 92.35 1 125
A MET 125 2 92.35 1 125
A MET 125 2 92.35 1 125
A MET 125 2 92.35 1 125
A MET 125 2 92.35 1 125
A MET 125 2 92.35 1 125
A MET 125 2 92.35 1 125
A MET 125 2 92.35 1 125
A MET 125 2 92.35 1 125
A MET 125 2 92.35 1 125
A MET 125 2 92.35 1 125
A MET 125 2 92.35 1 125
A MET 125 2 92.35 1 125
A MET 125 2 92.35 1 125
A GLU 126 2 92.72 1 126
A GLU 126 2 92.72 1 126
A GLU 126 2 92.72 1 126
A GLU 126 2 92.72 1 126
A GLU 126 2 92.72 1 126
A GLU 126 2 92.72 1 126
A GLU 126 2 92.72 1 126
A GLU 126 2 92.72 1 126
A GLU 126 2 92.72 1 126
A GLU 126 2 92.72 1 126
A GLU 126 2 92.72 1 126
A GLU 126 2 92.72 1 126
A GLU 126 2 92.72 1 126
A GLU 126 2 92.72 1 126
A GLU 126 2 92.72 1 126
A ARG 127 2 93.59 1 127
A ARG 127 2 93.59 1 127
A ARG 127 2 93.59 1 127
A ARG 127 2 93.59 1 127
A ARG 127 2 93.59 1 127
A ARG 127 2 93.59 1 127
A ARG 127 2 93.59 1 127
A ARG 127 2 93.59 1 127
A ARG 127 2 93.59 1 127
A ARG 127 2 93.59 1 127
A ARG 127 2 93.59 1 127
A ARG 127 2 93.59 1 127
A ARG 127 2 93.59 1 127
A ARG 127 2 93.59 1 127
A ARG 127 2 93.59 1 127
A ARG 127 2 93.59 1 127
A ARG 127 2 93.59 1 127
A ARG 127 2 93.59 1 127
A ARG 127 2 93.59 1 127
A ARG 127 2 93.59 1 127
A ARG 127 2 93.59 1 127
A ARG 127 2 93.59 1 127
A ARG 127 2 93.59 1 127
A ARG 127 2 93.59 1 127
A VAL 128 2 95.10 1 128
A VAL 128 2 95.10 1 128
A VAL 128 2 95.10 1 128
A VAL 128 2 95.10 1 128
A VAL 128 2 95.10 1 128
A VAL 128 2 95.10 1 128
A VAL 128 2 95.10 1 128
A VAL 128 2 95.10 1 128
A VAL 128 2 95.10 1 128
A VAL 128 2 95.10 1 128
A VAL 128 2 95.10 1 128
A VAL 128 2 95.10 1 128
A VAL 128 2 95.10 1 128
A VAL 128 2 95.10 1 128
A VAL 128 2 95.10 1 128
A VAL 128 2 95.10 1 128
A ILE 129 2 95.65 1 129
A ILE 129 2 95.65 1 129
A ILE 129 2 95.65 1 129
A ILE 129 2 95.65 1 129
A ILE 129 2 95.65 1 129
A ILE 129 2 95.65 1 129
A ILE 129 2 95.65 1 129
A ILE 129 2 95.65 1 129
A ILE 129 2 95.65 1 129
A ILE 129 2 95.65 1 129
A ILE 129 2 95.65 1 129
A ILE 129 2 95.65 1 129
A ILE 129 2 95.65 1 129
A ILE 129 2 95.65 1 129
A ILE 129 2 95.65 1 129
A ILE 129 2 95.65 1 129
A ILE 129 2 95.65 1 129
A ILE 129 2 95.65 1 129
A ILE 129 2 95.65 1 129
A SER 130 2 95.44 1 130
A SER 130 2 95.44 1 130
A SER 130 2 95.44 1 130
A SER 130 2 95.44 1 130
A SER 130 2 95.44 1 130
A SER 130 2 95.44 1 130
A SER 130 2 95.44 1 130
A SER 130 2 95.44 1 130
A SER 130 2 95.44 1 130
A SER 130 2 95.44 1 130
A SER 130 2 95.44 1 130
A TYR 131 2 94.86 1 131
A TYR 131 2 94.86 1 131
A TYR 131 2 94.86 1 131
A TYR 131 2 94.86 1 131
A TYR 131 2 94.86 1 131
A TYR 131 2 94.86 1 131
A TYR 131 2 94.86 1 131
A TYR 131 2 94.86 1 131
A TYR 131 2 94.86 1 131
A TYR 131 2 94.86 1 131
A TYR 131 2 94.86 1 131
A TYR 131 2 94.86 1 131
A TYR 131 2 94.86 1 131
A TYR 131 2 94.86 1 131
A TYR 131 2 94.86 1 131
A TYR 131 2 94.86 1 131
A TYR 131 2 94.86 1 131
A TYR 131 2 94.86 1 131
A TYR 131 2 94.86 1 131
A TYR 131 2 94.86 1 131
A TYR 131 2 94.86 1 131
A GLU 132 2 95.41 1 132
A GLU 132 2 95.41 1 132
A GLU 132 2 95.41 1 132
A GLU 132 2 95.41 1 132
A GLU 132 2 95.41 1 132
A GLU 132 2 95.41 1 132
A GLU 132 2 95.41 1 132
A GLU 132 2 95.41 1 132
A GLU 132 2 95.41 1 132
A GLU 132 2 95.41 1 132
A GLU 132 2 95.41 1 132
A GLU 132 2 95.41 1 132
A GLU 132 2 95.41 1 132
A GLU 132 2 95.41 1 132
A GLU 132 2 95.41 1 132
A GLU 133 2 95.69 1 133
A GLU 133 2 95.69 1 133
A GLU 133 2 95.69 1 133
A GLU 133 2 95.69 1 133
A GLU 133 2 95.69 1 133
A GLU 133 2 95.69 1 133
A GLU 133 2 95.69 1 133
A GLU 133 2 95.69 1 133
A GLU 133 2 95.69 1 133
A GLU 133 2 95.69 1 133
A GLU 133 2 95.69 1 133
A GLU 133 2 95.69 1 133
A GLU 133 2 95.69 1 133
A GLU 133 2 95.69 1 133
A GLU 133 2 95.69 1 133
A GLY 134 2 95.11 1 134
A GLY 134 2 95.11 1 134
A GLY 134 2 95.11 1 134
A GLY 134 2 95.11 1 134
A GLY 134 2 95.11 1 134
A GLY 134 2 95.11 1 134
A GLY 134 2 95.11 1 134
A LYS 135 2 95.57 1 135
A LYS 135 2 95.57 1 135
A LYS 135 2 95.57 1 135
A LYS 135 2 95.57 1 135
A LYS 135 2 95.57 1 135
A LYS 135 2 95.57 1 135
A LYS 135 2 95.57 1 135
A LYS 135 2 95.57 1 135
A LYS 135 2 95.57 1 135
A LYS 135 2 95.57 1 135
A LYS 135 2 95.57 1 135
A LYS 135 2 95.57 1 135
A LYS 135 2 95.57 1 135
A LYS 135 2 95.57 1 135
A LYS 135 2 95.57 1 135
A LYS 135 2 95.57 1 135
A LYS 135 2 95.57 1 135
A LYS 135 2 95.57 1 135
A LYS 135 2 95.57 1 135
A LYS 135 2 95.57 1 135
A LYS 135 2 95.57 1 135
A LYS 135 2 95.57 1 135
A ALA 136 2 95.86 1 136
A ALA 136 2 95.86 1 136
A ALA 136 2 95.86 1 136
A ALA 136 2 95.86 1 136
A ALA 136 2 95.86 1 136
A ALA 136 2 95.86 1 136
A ALA 136 2 95.86 1 136
A ALA 136 2 95.86 1 136
A ALA 136 2 95.86 1 136
A ALA 136 2 95.86 1 136
A LEU 137 2 95.58 1 137
A LEU 137 2 95.58 1 137
A LEU 137 2 95.58 1 137
A LEU 137 2 95.58 1 137
A LEU 137 2 95.58 1 137
A LEU 137 2 95.58 1 137
A LEU 137 2 95.58 1 137
A LEU 137 2 95.58 1 137
A LEU 137 2 95.58 1 137
A LEU 137 2 95.58 1 137
A LEU 137 2 95.58 1 137
A LEU 137 2 95.58 1 137
A LEU 137 2 95.58 1 137
A LEU 137 2 95.58 1 137
A LEU 137 2 95.58 1 137
A LEU 137 2 95.58 1 137
A LEU 137 2 95.58 1 137
A LEU 137 2 95.58 1 137
A LEU 137 2 95.58 1 137
A ALA 138 2 95.21 1 138
A ALA 138 2 95.21 1 138
A ALA 138 2 95.21 1 138
A ALA 138 2 95.21 1 138
A ALA 138 2 95.21 1 138
A ALA 138 2 95.21 1 138
A ALA 138 2 95.21 1 138
A ALA 138 2 95.21 1 138
A ALA 138 2 95.21 1 138
A ALA 138 2 95.21 1 138
A GLU 139 2 94.11 1 139
A GLU 139 2 94.11 1 139
A GLU 139 2 94.11 1 139
A GLU 139 2 94.11 1 139
A GLU 139 2 94.11 1 139
A GLU 139 2 94.11 1 139
A GLU 139 2 94.11 1 139
A GLU 139 2 94.11 1 139
A GLU 139 2 94.11 1 139
A GLU 139 2 94.11 1 139
A GLU 139 2 94.11 1 139
A GLU 139 2 94.11 1 139
A GLU 139 2 94.11 1 139
A GLU 139 2 94.11 1 139
A GLU 139 2 94.11 1 139
A SER 140 2 94.53 1 140
A SER 140 2 94.53 1 140
A SER 140 2 94.53 1 140
A SER 140 2 94.53 1 140
A SER 140 2 94.53 1 140
A SER 140 2 94.53 1 140
A SER 140 2 94.53 1 140
A SER 140 2 94.53 1 140
A SER 140 2 94.53 1 140
A SER 140 2 94.53 1 140
A SER 140 2 94.53 1 140
A TRP 141 2 91.93 1 141
A TRP 141 2 91.93 1 141
A TRP 141 2 91.93 1 141
A TRP 141 2 91.93 1 141
A TRP 141 2 91.93 1 141
A TRP 141 2 91.93 1 141
A TRP 141 2 91.93 1 141
A TRP 141 2 91.93 1 141
A TRP 141 2 91.93 1 141
A TRP 141 2 91.93 1 141
A TRP 141 2 91.93 1 141
A TRP 141 2 91.93 1 141
A TRP 141 2 91.93 1 141
A TRP 141 2 91.93 1 141
A TRP 141 2 91.93 1 141
A TRP 141 2 91.93 1 141
A TRP 141 2 91.93 1 141
A TRP 141 2 91.93 1 141
A TRP 141 2 91.93 1 141
A TRP 141 2 91.93 1 141
A TRP 141 2 91.93 1 141
A TRP 141 2 91.93 1 141
A TRP 141 2 91.93 1 141
A TRP 141 2 91.93 1 141
A ASN 142 2 94.05 1 142
A ASN 142 2 94.05 1 142
A ASN 142 2 94.05 1 142
A ASN 142 2 94.05 1 142
A ASN 142 2 94.05 1 142
A ASN 142 2 94.05 1 142
A ASN 142 2 94.05 1 142
A ASN 142 2 94.05 1 142
A ASN 142 2 94.05 1 142
A ASN 142 2 94.05 1 142
A ASN 142 2 94.05 1 142
A ASN 142 2 94.05 1 142
A ASN 142 2 94.05 1 142
A ASN 142 2 94.05 1 142
A ALA 143 2 92.52 1 143
A ALA 143 2 92.52 1 143
A ALA 143 2 92.52 1 143
A ALA 143 2 92.52 1 143
A ALA 143 2 92.52 1 143
A ALA 143 2 92.52 1 143
A ALA 143 2 92.52 1 143
A ALA 143 2 92.52 1 143
A ALA 143 2 92.52 1 143
A ALA 143 2 92.52 1 143
A ALA 144 2 94.00 1 144
A ALA 144 2 94.00 1 144
A ALA 144 2 94.00 1 144
A ALA 144 2 94.00 1 144
A ALA 144 2 94.00 1 144
A ALA 144 2 94.00 1 144
A ALA 144 2 94.00 1 144
A ALA 144 2 94.00 1 144
A ALA 144 2 94.00 1 144
A ALA 144 2 94.00 1 144
A PHE 145 2 94.70 1 145
A PHE 145 2 94.70 1 145
A PHE 145 2 94.70 1 145
A PHE 145 2 94.70 1 145
A PHE 145 2 94.70 1 145
A PHE 145 2 94.70 1 145
A PHE 145 2 94.70 1 145
A PHE 145 2 94.70 1 145
A PHE 145 2 94.70 1 145
A PHE 145 2 94.70 1 145
A PHE 145 2 94.70 1 145
A PHE 145 2 94.70 1 145
A PHE 145 2 94.70 1 145
A PHE 145 2 94.70 1 145
A PHE 145 2 94.70 1 145
A PHE 145 2 94.70 1 145
A PHE 145 2 94.70 1 145
A PHE 145 2 94.70 1 145
A PHE 145 2 94.70 1 145
A PHE 145 2 94.70 1 145
A LEU 146 2 93.93 1 146
A LEU 146 2 93.93 1 146
A LEU 146 2 93.93 1 146
A LEU 146 2 93.93 1 146
A LEU 146 2 93.93 1 146
A LEU 146 2 93.93 1 146
A LEU 146 2 93.93 1 146
A LEU 146 2 93.93 1 146
A LEU 146 2 93.93 1 146
A LEU 146 2 93.93 1 146
A LEU 146 2 93.93 1 146
A LEU 146 2 93.93 1 146
A LEU 146 2 93.93 1 146
A LEU 146 2 93.93 1 146
A LEU 146 2 93.93 1 146
A LEU 146 2 93.93 1 146
A LEU 146 2 93.93 1 146
A LEU 146 2 93.93 1 146
A LEU 146 2 93.93 1 146
A GLU 147 2 93.88 1 147
A GLU 147 2 93.88 1 147
A GLU 147 2 93.88 1 147
A GLU 147 2 93.88 1 147
A GLU 147 2 93.88 1 147
A GLU 147 2 93.88 1 147
A GLU 147 2 93.88 1 147
A GLU 147 2 93.88 1 147
A GLU 147 2 93.88 1 147
A GLU 147 2 93.88 1 147
A GLU 147 2 93.88 1 147
A GLU 147 2 93.88 1 147
A GLU 147 2 93.88 1 147
A GLU 147 2 93.88 1 147
A GLU 147 2 93.88 1 147
A SER 148 2 91.87 1 148
A SER 148 2 91.87 1 148
A SER 148 2 91.87 1 148
A SER 148 2 91.87 1 148
A SER 148 2 91.87 1 148
A SER 148 2 91.87 1 148
A SER 148 2 91.87 1 148
A SER 148 2 91.87 1 148
A SER 148 2 91.87 1 148
A SER 148 2 91.87 1 148
A SER 148 2 91.87 1 148
A SER 149 2 90.60 1 149
A SER 149 2 90.60 1 149
A SER 149 2 90.60 1 149
A SER 149 2 90.60 1 149
A SER 149 2 90.60 1 149
A SER 149 2 90.60 1 149
A SER 149 2 90.60 1 149
A SER 149 2 90.60 1 149
A SER 149 2 90.60 1 149
A SER 149 2 90.60 1 149
A SER 149 2 90.60 1 149
A ALA 150 2 90.67 1 150
A ALA 150 2 90.67 1 150
A ALA 150 2 90.67 1 150
A ALA 150 2 90.67 1 150
A ALA 150 2 90.67 1 150
A ALA 150 2 90.67 1 150
A ALA 150 2 90.67 1 150
A ALA 150 2 90.67 1 150
A ALA 150 2 90.67 1 150
A ALA 150 2 90.67 1 150
A LYS 151 2 91.42 1 151
A LYS 151 2 91.42 1 151
A LYS 151 2 91.42 1 151
A LYS 151 2 91.42 1 151
A LYS 151 2 91.42 1 151
A LYS 151 2 91.42 1 151
A LYS 151 2 91.42 1 151
A LYS 151 2 91.42 1 151
A LYS 151 2 91.42 1 151
A LYS 151 2 91.42 1 151
A LYS 151 2 91.42 1 151
A LYS 151 2 91.42 1 151
A LYS 151 2 91.42 1 151
A LYS 151 2 91.42 1 151
A LYS 151 2 91.42 1 151
A LYS 151 2 91.42 1 151
A LYS 151 2 91.42 1 151
A LYS 151 2 91.42 1 151
A LYS 151 2 91.42 1 151
A LYS 151 2 91.42 1 151
A LYS 151 2 91.42 1 151
A LYS 151 2 91.42 1 151
A GLU 152 2 89.82 1 152
A GLU 152 2 89.82 1 152
A GLU 152 2 89.82 1 152
A GLU 152 2 89.82 1 152
A GLU 152 2 89.82 1 152
A GLU 152 2 89.82 1 152
A GLU 152 2 89.82 1 152
A GLU 152 2 89.82 1 152
A GLU 152 2 89.82 1 152
A GLU 152 2 89.82 1 152
A GLU 152 2 89.82 1 152
A GLU 152 2 89.82 1 152
A GLU 152 2 89.82 1 152
A GLU 152 2 89.82 1 152
A GLU 152 2 89.82 1 152
A ASN 153 2 88.66 1 153
A ASN 153 2 88.66 1 153
A ASN 153 2 88.66 1 153
A ASN 153 2 88.66 1 153
A ASN 153 2 88.66 1 153
A ASN 153 2 88.66 1 153
A ASN 153 2 88.66 1 153
A ASN 153 2 88.66 1 153
A ASN 153 2 88.66 1 153
A ASN 153 2 88.66 1 153
A ASN 153 2 88.66 1 153
A ASN 153 2 88.66 1 153
A ASN 153 2 88.66 1 153
A ASN 153 2 88.66 1 153
A GLN 154 2 90.72 1 154
A GLN 154 2 90.72 1 154
A GLN 154 2 90.72 1 154
A GLN 154 2 90.72 1 154
A GLN 154 2 90.72 1 154
A GLN 154 2 90.72 1 154
A GLN 154 2 90.72 1 154
A GLN 154 2 90.72 1 154
A GLN 154 2 90.72 1 154
A GLN 154 2 90.72 1 154
A GLN 154 2 90.72 1 154
A GLN 154 2 90.72 1 154
A GLN 154 2 90.72 1 154
A GLN 154 2 90.72 1 154
A GLN 154 2 90.72 1 154
A GLN 154 2 90.72 1 154
A GLN 154 2 90.72 1 154
A THR 155 2 91.69 1 155
A THR 155 2 91.69 1 155
A THR 155 2 91.69 1 155
A THR 155 2 91.69 1 155
A THR 155 2 91.69 1 155
A THR 155 2 91.69 1 155
A THR 155 2 91.69 1 155
A THR 155 2 91.69 1 155
A THR 155 2 91.69 1 155
A THR 155 2 91.69 1 155
A THR 155 2 91.69 1 155
A THR 155 2 91.69 1 155
A THR 155 2 91.69 1 155
A THR 155 2 91.69 1 155
A ALA 156 2 90.14 1 156
A ALA 156 2 90.14 1 156
A ALA 156 2 90.14 1 156
A ALA 156 2 90.14 1 156
A ALA 156 2 90.14 1 156
A ALA 156 2 90.14 1 156
A ALA 156 2 90.14 1 156
A ALA 156 2 90.14 1 156
A ALA 156 2 90.14 1 156
A ALA 156 2 90.14 1 156
A VAL 157 2 91.06 1 157
A VAL 157 2 91.06 1 157
A VAL 157 2 91.06 1 157
A VAL 157 2 91.06 1 157
A VAL 157 2 91.06 1 157
A VAL 157 2 91.06 1 157
A VAL 157 2 91.06 1 157
A VAL 157 2 91.06 1 157
A VAL 157 2 91.06 1 157
A VAL 157 2 91.06 1 157
A VAL 157 2 91.06 1 157
A VAL 157 2 91.06 1 157
A VAL 157 2 91.06 1 157
A VAL 157 2 91.06 1 157
A VAL 157 2 91.06 1 157
A VAL 157 2 91.06 1 157
A ASP 158 2 91.25 1 158
A ASP 158 2 91.25 1 158
A ASP 158 2 91.25 1 158
A ASP 158 2 91.25 1 158
A ASP 158 2 91.25 1 158
A ASP 158 2 91.25 1 158
A ASP 158 2 91.25 1 158
A ASP 158 2 91.25 1 158
A ASP 158 2 91.25 1 158
A ASP 158 2 91.25 1 158
A ASP 158 2 91.25 1 158
A ASP 158 2 91.25 1 158
A VAL 159 2 92.24 1 159
A VAL 159 2 92.24 1 159
A VAL 159 2 92.24 1 159
A VAL 159 2 92.24 1 159
A VAL 159 2 92.24 1 159
A VAL 159 2 92.24 1 159
A VAL 159 2 92.24 1 159
A VAL 159 2 92.24 1 159
A VAL 159 2 92.24 1 159
A VAL 159 2 92.24 1 159
A VAL 159 2 92.24 1 159
A VAL 159 2 92.24 1 159
A VAL 159 2 92.24 1 159
A VAL 159 2 92.24 1 159
A VAL 159 2 92.24 1 159
A VAL 159 2 92.24 1 159
A PHE 160 2 91.17 1 160
A PHE 160 2 91.17 1 160
A PHE 160 2 91.17 1 160
A PHE 160 2 91.17 1 160
A PHE 160 2 91.17 1 160
A PHE 160 2 91.17 1 160
A PHE 160 2 91.17 1 160
A PHE 160 2 91.17 1 160
A PHE 160 2 91.17 1 160
A PHE 160 2 91.17 1 160
A PHE 160 2 91.17 1 160
A PHE 160 2 91.17 1 160
A PHE 160 2 91.17 1 160
A PHE 160 2 91.17 1 160
A PHE 160 2 91.17 1 160
A PHE 160 2 91.17 1 160
A PHE 160 2 91.17 1 160
A PHE 160 2 91.17 1 160
A PHE 160 2 91.17 1 160
A PHE 160 2 91.17 1 160
A ARG 161 2 90.70 1 161
A ARG 161 2 90.70 1 161
A ARG 161 2 90.70 1 161
A ARG 161 2 90.70 1 161
A ARG 161 2 90.70 1 161
A ARG 161 2 90.70 1 161
A ARG 161 2 90.70 1 161
A ARG 161 2 90.70 1 161
A ARG 161 2 90.70 1 161
A ARG 161 2 90.70 1 161
A ARG 161 2 90.70 1 161
A ARG 161 2 90.70 1 161
A ARG 161 2 90.70 1 161
A ARG 161 2 90.70 1 161
A ARG 161 2 90.70 1 161
A ARG 161 2 90.70 1 161
A ARG 161 2 90.70 1 161
A ARG 161 2 90.70 1 161
A ARG 161 2 90.70 1 161
A ARG 161 2 90.70 1 161
A ARG 161 2 90.70 1 161
A ARG 161 2 90.70 1 161
A ARG 161 2 90.70 1 161
A ARG 161 2 90.70 1 161
A ARG 162 2 91.82 1 162
A ARG 162 2 91.82 1 162
A ARG 162 2 91.82 1 162
A ARG 162 2 91.82 1 162
A ARG 162 2 91.82 1 162
A ARG 162 2 91.82 1 162
A ARG 162 2 91.82 1 162
A ARG 162 2 91.82 1 162
A ARG 162 2 91.82 1 162
A ARG 162 2 91.82 1 162
A ARG 162 2 91.82 1 162
A ARG 162 2 91.82 1 162
A ARG 162 2 91.82 1 162
A ARG 162 2 91.82 1 162
A ARG 162 2 91.82 1 162
A ARG 162 2 91.82 1 162
A ARG 162 2 91.82 1 162
A ARG 162 2 91.82 1 162
A ARG 162 2 91.82 1 162
A ARG 162 2 91.82 1 162
A ARG 162 2 91.82 1 162
A ARG 162 2 91.82 1 162
A ARG 162 2 91.82 1 162
A ARG 162 2 91.82 1 162
A ILE 163 2 91.46 1 163
A ILE 163 2 91.46 1 163
A ILE 163 2 91.46 1 163
A ILE 163 2 91.46 1 163
A ILE 163 2 91.46 1 163
A ILE 163 2 91.46 1 163
A ILE 163 2 91.46 1 163
A ILE 163 2 91.46 1 163
A ILE 163 2 91.46 1 163
A ILE 163 2 91.46 1 163
A ILE 163 2 91.46 1 163
A ILE 163 2 91.46 1 163
A ILE 163 2 91.46 1 163
A ILE 163 2 91.46 1 163
A ILE 163 2 91.46 1 163
A ILE 163 2 91.46 1 163
A ILE 163 2 91.46 1 163
A ILE 163 2 91.46 1 163
A ILE 163 2 91.46 1 163
A ILE 164 2 90.57 1 164
A ILE 164 2 90.57 1 164
A ILE 164 2 90.57 1 164
A ILE 164 2 90.57 1 164
A ILE 164 2 90.57 1 164
A ILE 164 2 90.57 1 164
A ILE 164 2 90.57 1 164
A ILE 164 2 90.57 1 164
A ILE 164 2 90.57 1 164
A ILE 164 2 90.57 1 164
A ILE 164 2 90.57 1 164
A ILE 164 2 90.57 1 164
A ILE 164 2 90.57 1 164
A ILE 164 2 90.57 1 164
A ILE 164 2 90.57 1 164
A ILE 164 2 90.57 1 164
A ILE 164 2 90.57 1 164
A ILE 164 2 90.57 1 164
A ILE 164 2 90.57 1 164
A LEU 165 2 91.34 1 165
A LEU 165 2 91.34 1 165
A LEU 165 2 91.34 1 165
A LEU 165 2 91.34 1 165
A LEU 165 2 91.34 1 165
A LEU 165 2 91.34 1 165
A LEU 165 2 91.34 1 165
A LEU 165 2 91.34 1 165
A LEU 165 2 91.34 1 165
A LEU 165 2 91.34 1 165
A LEU 165 2 91.34 1 165
A LEU 165 2 91.34 1 165
A LEU 165 2 91.34 1 165
A LEU 165 2 91.34 1 165
A LEU 165 2 91.34 1 165
A LEU 165 2 91.34 1 165
A LEU 165 2 91.34 1 165
A LEU 165 2 91.34 1 165
A LEU 165 2 91.34 1 165
A GLU 166 2 90.91 1 166
A GLU 166 2 90.91 1 166
A GLU 166 2 90.91 1 166
A GLU 166 2 90.91 1 166
A GLU 166 2 90.91 1 166
A GLU 166 2 90.91 1 166
A GLU 166 2 90.91 1 166
A GLU 166 2 90.91 1 166
A GLU 166 2 90.91 1 166
A GLU 166 2 90.91 1 166
A GLU 166 2 90.91 1 166
A GLU 166 2 90.91 1 166
A GLU 166 2 90.91 1 166
A GLU 166 2 90.91 1 166
A GLU 166 2 90.91 1 166
A ALA 167 2 89.46 1 167
A ALA 167 2 89.46 1 167
A ALA 167 2 89.46 1 167
A ALA 167 2 89.46 1 167
A ALA 167 2 89.46 1 167
A ALA 167 2 89.46 1 167
A ALA 167 2 89.46 1 167
A ALA 167 2 89.46 1 167
A ALA 167 2 89.46 1 167
A ALA 167 2 89.46 1 167
A GLU 168 2 89.64 1 168
A GLU 168 2 89.64 1 168
A GLU 168 2 89.64 1 168
A GLU 168 2 89.64 1 168
A GLU 168 2 89.64 1 168
A GLU 168 2 89.64 1 168
A GLU 168 2 89.64 1 168
A GLU 168 2 89.64 1 168
A GLU 168 2 89.64 1 168
A GLU 168 2 89.64 1 168
A GLU 168 2 89.64 1 168
A GLU 168 2 89.64 1 168
A GLU 168 2 89.64 1 168
A GLU 168 2 89.64 1 168
A GLU 168 2 89.64 1 168
A LYS 169 2 87.62 1 169
A LYS 169 2 87.62 1 169
A LYS 169 2 87.62 1 169
A LYS 169 2 87.62 1 169
A LYS 169 2 87.62 1 169
A LYS 169 2 87.62 1 169
A LYS 169 2 87.62 1 169
A LYS 169 2 87.62 1 169
A LYS 169 2 87.62 1 169
A LYS 169 2 87.62 1 169
A LYS 169 2 87.62 1 169
A LYS 169 2 87.62 1 169
A LYS 169 2 87.62 1 169
A LYS 169 2 87.62 1 169
A LYS 169 2 87.62 1 169
A LYS 169 2 87.62 1 169
A LYS 169 2 87.62 1 169
A LYS 169 2 87.62 1 169
A LYS 169 2 87.62 1 169
A LYS 169 2 87.62 1 169
A LYS 169 2 87.62 1 169
A LYS 169 2 87.62 1 169
A MET 170 2 83.60 1 170
A MET 170 2 83.60 1 170
A MET 170 2 83.60 1 170
A MET 170 2 83.60 1 170
A MET 170 2 83.60 1 170
A MET 170 2 83.60 1 170
A MET 170 2 83.60 1 170
A MET 170 2 83.60 1 170
A MET 170 2 83.60 1 170
A MET 170 2 83.60 1 170
A MET 170 2 83.60 1 170
A MET 170 2 83.60 1 170
A MET 170 2 83.60 1 170
A MET 170 2 83.60 1 170
A MET 170 2 83.60 1 170
A MET 170 2 83.60 1 170
A MET 170 2 83.60 1 170
A ASP 171 2 78.55 1 171
A ASP 171 2 78.55 1 171
A ASP 171 2 78.55 1 171
A ASP 171 2 78.55 1 171
A ASP 171 2 78.55 1 171
A ASP 171 2 78.55 1 171
A ASP 171 2 78.55 1 171
A ASP 171 2 78.55 1 171
A ASP 171 2 78.55 1 171
A ASP 171 2 78.55 1 171
A ASP 171 2 78.55 1 171
A ASP 171 2 78.55 1 171
A GLY 172 2 73.91 1 172
A GLY 172 2 73.91 1 172
A GLY 172 2 73.91 1 172
A GLY 172 2 73.91 1 172
A GLY 172 2 73.91 1 172
A GLY 172 2 73.91 1 172
A GLY 172 2 73.91 1 172
A ALA 173 2 66.65 1 173
A ALA 173 2 66.65 1 173
A ALA 173 2 66.65 1 173
A ALA 173 2 66.65 1 173
A ALA 173 2 66.65 1 173
A ALA 173 2 66.65 1 173
A ALA 173 2 66.65 1 173
A ALA 173 2 66.65 1 173
A ALA 173 2 66.65 1 173
A ALA 173 2 66.65 1 173
A ALA 174 2 57.25 1 174
A ALA 174 2 57.25 1 174
A ALA 174 2 57.25 1 174
A ALA 174 2 57.25 1 174
A ALA 174 2 57.25 1 174
A ALA 174 2 57.25 1 174
A ALA 174 2 57.25 1 174
A ALA 174 2 57.25 1 174
A ALA 174 2 57.25 1 174
A ALA 174 2 57.25 1 174
A SER 175 2 52.44 1 175
A SER 175 2 52.44 1 175
A SER 175 2 52.44 1 175
A SER 175 2 52.44 1 175
A SER 175 2 52.44 1 175
A SER 175 2 52.44 1 175
A SER 175 2 52.44 1 175
A SER 175 2 52.44 1 175
A SER 175 2 52.44 1 175
A SER 175 2 52.44 1 175
A SER 175 2 52.44 1 175
A GLN 176 2 48.65 1 176
A GLN 176 2 48.65 1 176
A GLN 176 2 48.65 1 176
A GLN 176 2 48.65 1 176
A GLN 176 2 48.65 1 176
A GLN 176 2 48.65 1 176
A GLN 176 2 48.65 1 176
A GLN 176 2 48.65 1 176
A GLN 176 2 48.65 1 176
A GLN 176 2 48.65 1 176
A GLN 176 2 48.65 1 176
A GLN 176 2 48.65 1 176
A GLN 176 2 48.65 1 176
A GLN 176 2 48.65 1 176
A GLN 176 2 48.65 1 176
A GLN 176 2 48.65 1 176
A GLN 176 2 48.65 1 176
A GLY 177 2 42.19 1 177
A GLY 177 2 42.19 1 177
A GLY 177 2 42.19 1 177
A GLY 177 2 42.19 1 177
A GLY 177 2 42.19 1 177
A GLY 177 2 42.19 1 177
A GLY 177 2 42.19 1 177
A LYS 178 2 39.66 1 178
A LYS 178 2 39.66 1 178
A LYS 178 2 39.66 1 178
A LYS 178 2 39.66 1 178
A LYS 178 2 39.66 1 178
A LYS 178 2 39.66 1 178
A LYS 178 2 39.66 1 178
A LYS 178 2 39.66 1 178
A LYS 178 2 39.66 1 178
A LYS 178 2 39.66 1 178
A LYS 178 2 39.66 1 178
A LYS 178 2 39.66 1 178
A LYS 178 2 39.66 1 178
A LYS 178 2 39.66 1 178
A LYS 178 2 39.66 1 178
A LYS 178 2 39.66 1 178
A LYS 178 2 39.66 1 178
A LYS 178 2 39.66 1 178
A LYS 178 2 39.66 1 178
A LYS 178 2 39.66 1 178
A LYS 178 2 39.66 1 178
A LYS 178 2 39.66 1 178
A SER 179 2 38.63 1 179
A SER 179 2 38.63 1 179
A SER 179 2 38.63 1 179
A SER 179 2 38.63 1 179
A SER 179 2 38.63 1 179
A SER 179 2 38.63 1 179
A SER 179 2 38.63 1 179
A SER 179 2 38.63 1 179
A SER 179 2 38.63 1 179
A SER 179 2 38.63 1 179
A SER 179 2 38.63 1 179
A SER 180 2 40.93 1 180
A SER 180 2 40.93 1 180
A SER 180 2 40.93 1 180
A SER 180 2 40.93 1 180
A SER 180 2 40.93 1 180
A SER 180 2 40.93 1 180
A SER 180 2 40.93 1 180
A SER 180 2 40.93 1 180
A SER 180 2 40.93 1 180
A SER 180 2 40.93 1 180
A SER 180 2 40.93 1 180
A CYS 181 2 37.18 1 181
A CYS 181 2 37.18 1 181
A CYS 181 2 37.18 1 181
A CYS 181 2 37.18 1 181
A CYS 181 2 37.18 1 181
A CYS 181 2 37.18 1 181
A CYS 181 2 37.18 1 181
A CYS 181 2 37.18 1 181
A CYS 181 2 37.18 1 181
A CYS 181 2 37.18 1 181
A CYS 181 2 37.18 1 181
A SER 182 2 36.55 1 182
A SER 182 2 36.55 1 182
A SER 182 2 36.55 1 182
A SER 182 2 36.55 1 182
A SER 182 2 36.55 1 182
A SER 182 2 36.55 1 182
A SER 182 2 36.55 1 182
A SER 182 2 36.55 1 182
A SER 182 2 36.55 1 182
A SER 182 2 36.55 1 182
A SER 182 2 36.55 1 182
A VAL 183 2 36.56 1 183
A VAL 183 2 36.56 1 183
A VAL 183 2 36.56 1 183
A VAL 183 2 36.56 1 183
A VAL 183 2 36.56 1 183
A VAL 183 2 36.56 1 183
A VAL 183 2 36.56 1 183
A VAL 183 2 36.56 1 183
A VAL 183 2 36.56 1 183
A VAL 183 2 36.56 1 183
A VAL 183 2 36.56 1 183
A VAL 183 2 36.56 1 183
A VAL 183 2 36.56 1 183
A VAL 183 2 36.56 1 183
A VAL 183 2 36.56 1 183
A VAL 183 2 36.56 1 183
A MET 184 2 35.15 1 184
A MET 184 2 35.15 1 184
A MET 184 2 35.15 1 184
A MET 184 2 35.15 1 184
A MET 184 2 35.15 1 184
A MET 184 2 35.15 1 184
A MET 184 2 35.15 1 184
A MET 184 2 35.15 1 184
A MET 184 2 35.15 1 184
A MET 184 2 35.15 1 184
A MET 184 2 35.15 1 184
A MET 184 2 35.15 1 184
A MET 184 2 35.15 1 184
A MET 184 2 35.15 1 184
A MET 184 2 35.15 1 184
A MET 184 2 35.15 1 184
A MET 184 2 35.15 1 184
A MET 184 2 35.15 1 184
B THR   1 2 49.16 1   1
B THR   1 2 49.16 1   1
B THR   1 2 49.16 1   1
B THR   1 2 49.16 1   1
B THR   1 2 49.16 1   1
B THR   1 2 49.16 1   1
B THR   1 2 49.16 1   1
B THR   1 2 49.16 1   1
B THR   1 2 49.16 1   1
B THR   1 2 49.16 1   1
B THR   1 2 49.16 1   1
B THR   1 2 49.16 1   1
B THR   1 2 49.16 1   1
B THR   1 2 49.16 1   1
B THR   1 2 49.16 1   1
B THR   1 2 49.16 1   1
B TYR   2 2 51.13 1   2
B TYR   2 2 51.13 1   2
B TYR   2 2 51.13 1   2
B TYR   2 2 51.13 1   2
B TYR   2 2 51.13 1   2
B TYR   2 2 51.13 1   2
B TYR   2 2 51.13 1   2
B TYR   2 2 51.13 1   2
B TYR   2 2 51.13 1   2
B TYR   2 2 51.13 1   2
B TYR   2 2 51.13 1   2
B TYR   2 2 51.13 1   2
B TYR   2 2 51.13 1   2
B TYR   2 2 51.13 1   2
B TYR   2 2 51.13 1   2
B TYR   2 2 51.13 1   2
B TYR   2 2 51.13 1   2
B TYR   2 2 51.13 1   2
B TYR   2 2 51.13 1   2
B TYR   2 2 51.13 1   2
B TYR   2 2 51.13 1   2
B GLY   3 2 47.36 1   3
B GLY   3 2 47.36 1   3
B GLY   3 2 47.36 1   3
B GLY   3 2 47.36 1   3
B GLY   3 2 47.36 1   3
B GLY   3 2 47.36 1   3
B GLY   3 2 47.36 1   3
B LEU   4 2 52.63 1   4
B LEU   4 2 52.63 1   4
B LEU   4 2 52.63 1   4
B LEU   4 2 52.63 1   4
B LEU   4 2 52.63 1   4
B LEU   4 2 52.63 1   4
B LEU   4 2 52.63 1   4
B LEU   4 2 52.63 1   4
B LEU   4 2 52.63 1   4
B LEU   4 2 52.63 1   4
B LEU   4 2 52.63 1   4
B LEU   4 2 52.63 1   4
B LEU   4 2 52.63 1   4
B LEU   4 2 52.63 1   4
B LEU   4 2 52.63 1   4
B LEU   4 2 52.63 1   4
B LEU   4 2 52.63 1   4
B LEU   4 2 52.63 1   4
B LEU   4 2 52.63 1   4
B HIS   5 2 46.05 1   5
B HIS   5 2 46.05 1   5
B HIS   5 2 46.05 1   5
B HIS   5 2 46.05 1   5
B HIS   5 2 46.05 1   5
B HIS   5 2 46.05 1   5
B HIS   5 2 46.05 1   5
B HIS   5 2 46.05 1   5
B HIS   5 2 46.05 1   5
B HIS   5 2 46.05 1   5
B HIS   5 2 46.05 1   5
B HIS   5 2 46.05 1   5
B HIS   5 2 46.05 1   5
B HIS   5 2 46.05 1   5
B HIS   5 2 46.05 1   5
B HIS   5 2 46.05 1   5
B HIS   5 2 46.05 1   5
B MET   6 2 47.25 1   6
B MET   6 2 47.25 1   6
B MET   6 2 47.25 1   6
B MET   6 2 47.25 1   6
B MET   6 2 47.25 1   6
B MET   6 2 47.25 1   6
B MET   6 2 47.25 1   6
B MET   6 2 47.25 1   6
B MET   6 2 47.25 1   6
B MET   6 2 47.25 1   6
B MET   6 2 47.25 1   6
B MET   6 2 47.25 1   6
B MET   6 2 47.25 1   6
B MET   6 2 47.25 1   6
B MET   6 2 47.25 1   6
B MET   6 2 47.25 1   6
B MET   6 2 47.25 1   6
B ILE   7 2 44.23 1   7
B ILE   7 2 44.23 1   7
B ILE   7 2 44.23 1   7
B ILE   7 2 44.23 1   7
B ILE   7 2 44.23 1   7
B ILE   7 2 44.23 1   7
B ILE   7 2 44.23 1   7
B ILE   7 2 44.23 1   7
B ILE   7 2 44.23 1   7
B ILE   7 2 44.23 1   7
B ILE   7 2 44.23 1   7
B ILE   7 2 44.23 1   7
B ILE   7 2 44.23 1   7
B ILE   7 2 44.23 1   7
B ILE   7 2 44.23 1   7
B ILE   7 2 44.23 1   7
B ILE   7 2 44.23 1   7
B ILE   7 2 44.23 1   7
B ILE   7 2 44.23 1   7
B LEU   8 2 45.75 1   8
B LEU   8 2 45.75 1   8
B LEU   8 2 45.75 1   8
B LEU   8 2 45.75 1   8
B LEU   8 2 45.75 1   8
B LEU   8 2 45.75 1   8
B LEU   8 2 45.75 1   8
B LEU   8 2 45.75 1   8
B LEU   8 2 45.75 1   8
B LEU   8 2 45.75 1   8
B LEU   8 2 45.75 1   8
B LEU   8 2 45.75 1   8
B LEU   8 2 45.75 1   8
B LEU   8 2 45.75 1   8
B LEU   8 2 45.75 1   8
B LEU   8 2 45.75 1   8
B LEU   8 2 45.75 1   8
B LEU   8 2 45.75 1   8
B LEU   8 2 45.75 1   8
B SER   9 2 44.60 1   9
B SER   9 2 44.60 1   9
B SER   9 2 44.60 1   9
B SER   9 2 44.60 1   9
B SER   9 2 44.60 1   9
B SER   9 2 44.60 1   9
B SER   9 2 44.60 1   9
B SER   9 2 44.60 1   9
B SER   9 2 44.60 1   9
B SER   9 2 44.60 1   9
B SER   9 2 44.60 1   9
B LEU  10 2 44.41 1  10
B LEU  10 2 44.41 1  10
B LEU  10 2 44.41 1  10
B LEU  10 2 44.41 1  10
B LEU  10 2 44.41 1  10
B LEU  10 2 44.41 1  10
B LEU  10 2 44.41 1  10
B LEU  10 2 44.41 1  10
B LEU  10 2 44.41 1  10
B LEU  10 2 44.41 1  10
B LEU  10 2 44.41 1  10
B LEU  10 2 44.41 1  10
B LEU  10 2 44.41 1  10
B LEU  10 2 44.41 1  10
B LEU  10 2 44.41 1  10
B LEU  10 2 44.41 1  10
B LEU  10 2 44.41 1  10
B LEU  10 2 44.41 1  10
B LEU  10 2 44.41 1  10
B LYS  11 2 42.02 1  11
B LYS  11 2 42.02 1  11
B LYS  11 2 42.02 1  11
B LYS  11 2 42.02 1  11
B LYS  11 2 42.02 1  11
B LYS  11 2 42.02 1  11
B LYS  11 2 42.02 1  11
B LYS  11 2 42.02 1  11
B LYS  11 2 42.02 1  11
B LYS  11 2 42.02 1  11
B LYS  11 2 42.02 1  11
B LYS  11 2 42.02 1  11
B LYS  11 2 42.02 1  11
B LYS  11 2 42.02 1  11
B LYS  11 2 42.02 1  11
B LYS  11 2 42.02 1  11
B LYS  11 2 42.02 1  11
B LYS  11 2 42.02 1  11
B LYS  11 2 42.02 1  11
B LYS  11 2 42.02 1  11
B LYS  11 2 42.02 1  11
B LYS  11 2 42.02 1  11
B THR  12 2 41.72 1  12
B THR  12 2 41.72 1  12
B THR  12 2 41.72 1  12
B THR  12 2 41.72 1  12
B THR  12 2 41.72 1  12
B THR  12 2 41.72 1  12
B THR  12 2 41.72 1  12
B THR  12 2 41.72 1  12
B THR  12 2 41.72 1  12
B THR  12 2 41.72 1  12
B THR  12 2 41.72 1  12
B THR  12 2 41.72 1  12
B THR  12 2 41.72 1  12
B THR  12 2 41.72 1  12
B MET  13 2 38.98 1  13
B MET  13 2 38.98 1  13
B MET  13 2 38.98 1  13
B MET  13 2 38.98 1  13
B MET  13 2 38.98 1  13
B MET  13 2 38.98 1  13
B MET  13 2 38.98 1  13
B MET  13 2 38.98 1  13
B MET  13 2 38.98 1  13
B MET  13 2 38.98 1  13
B MET  13 2 38.98 1  13
B MET  13 2 38.98 1  13
B MET  13 2 38.98 1  13
B MET  13 2 38.98 1  13
B MET  13 2 38.98 1  13
B MET  13 2 38.98 1  13
B MET  13 2 38.98 1  13
B ASP  14 2 42.54 1  14
B ASP  14 2 42.54 1  14
B ASP  14 2 42.54 1  14
B ASP  14 2 42.54 1  14
B ASP  14 2 42.54 1  14
B ASP  14 2 42.54 1  14
B ASP  14 2 42.54 1  14
B ASP  14 2 42.54 1  14
B ASP  14 2 42.54 1  14
B ASP  14 2 42.54 1  14
B ASP  14 2 42.54 1  14
B ASP  14 2 42.54 1  14
B ARG  15 2 37.44 1  15
B ARG  15 2 37.44 1  15
B ARG  15 2 37.44 1  15
B ARG  15 2 37.44 1  15
B ARG  15 2 37.44 1  15
B ARG  15 2 37.44 1  15
B ARG  15 2 37.44 1  15
B ARG  15 2 37.44 1  15
B ARG  15 2 37.44 1  15
B ARG  15 2 37.44 1  15
B ARG  15 2 37.44 1  15
B ARG  15 2 37.44 1  15
B ARG  15 2 37.44 1  15
B ARG  15 2 37.44 1  15
B ARG  15 2 37.44 1  15
B ARG  15 2 37.44 1  15
B ARG  15 2 37.44 1  15
B ARG  15 2 37.44 1  15
B ARG  15 2 37.44 1  15
B ARG  15 2 37.44 1  15
B ARG  15 2 37.44 1  15
B ARG  15 2 37.44 1  15
B ARG  15 2 37.44 1  15
B ARG  15 2 37.44 1  15
B PHE  16 2 34.63 1  16
B PHE  16 2 34.63 1  16
B PHE  16 2 34.63 1  16
B PHE  16 2 34.63 1  16
B PHE  16 2 34.63 1  16
B PHE  16 2 34.63 1  16
B PHE  16 2 34.63 1  16
B PHE  16 2 34.63 1  16
B PHE  16 2 34.63 1  16
B PHE  16 2 34.63 1  16
B PHE  16 2 34.63 1  16
B PHE  16 2 34.63 1  16
B PHE  16 2 34.63 1  16
B PHE  16 2 34.63 1  16
B PHE  16 2 34.63 1  16
B PHE  16 2 34.63 1  16
B PHE  16 2 34.63 1  16
B PHE  16 2 34.63 1  16
B PHE  16 2 34.63 1  16
B PHE  16 2 34.63 1  16
B ASP  17 2 37.38 1  17
B ASP  17 2 37.38 1  17
B ASP  17 2 37.38 1  17
B ASP  17 2 37.38 1  17
B ASP  17 2 37.38 1  17
B ASP  17 2 37.38 1  17
B ASP  17 2 37.38 1  17
B ASP  17 2 37.38 1  17
B ASP  17 2 37.38 1  17
B ASP  17 2 37.38 1  17
B ASP  17 2 37.38 1  17
B ASP  17 2 37.38 1  17
B ASP  18 2 38.32 1  18
B ASP  18 2 38.32 1  18
B ASP  18 2 38.32 1  18
B ASP  18 2 38.32 1  18
B ASP  18 2 38.32 1  18
B ASP  18 2 38.32 1  18
B ASP  18 2 38.32 1  18
B ASP  18 2 38.32 1  18
B ASP  18 2 38.32 1  18
B ASP  18 2 38.32 1  18
B ASP  18 2 38.32 1  18
B ASP  18 2 38.32 1  18
B HIS  19 2 39.33 1  19
B HIS  19 2 39.33 1  19
B HIS  19 2 39.33 1  19
B HIS  19 2 39.33 1  19
B HIS  19 2 39.33 1  19
B HIS  19 2 39.33 1  19
B HIS  19 2 39.33 1  19
B HIS  19 2 39.33 1  19
B HIS  19 2 39.33 1  19
B HIS  19 2 39.33 1  19
B HIS  19 2 39.33 1  19
B HIS  19 2 39.33 1  19
B HIS  19 2 39.33 1  19
B HIS  19 2 39.33 1  19
B HIS  19 2 39.33 1  19
B HIS  19 2 39.33 1  19
B HIS  19 2 39.33 1  19
B LYS  20 2 39.57 1  20
B LYS  20 2 39.57 1  20
B LYS  20 2 39.57 1  20
B LYS  20 2 39.57 1  20
B LYS  20 2 39.57 1  20
B LYS  20 2 39.57 1  20
B LYS  20 2 39.57 1  20
B LYS  20 2 39.57 1  20
B LYS  20 2 39.57 1  20
B LYS  20 2 39.57 1  20
B LYS  20 2 39.57 1  20
B LYS  20 2 39.57 1  20
B LYS  20 2 39.57 1  20
B LYS  20 2 39.57 1  20
B LYS  20 2 39.57 1  20
B LYS  20 2 39.57 1  20
B LYS  20 2 39.57 1  20
B LYS  20 2 39.57 1  20
B LYS  20 2 39.57 1  20
B LYS  20 2 39.57 1  20
B LYS  20 2 39.57 1  20
B LYS  20 2 39.57 1  20
B GLY  21 2 37.69 1  21
B GLY  21 2 37.69 1  21
B GLY  21 2 37.69 1  21
B GLY  21 2 37.69 1  21
B GLY  21 2 37.69 1  21
B GLY  21 2 37.69 1  21
B GLY  21 2 37.69 1  21
B PRO  22 2 45.29 1  22
B PRO  22 2 45.29 1  22
B PRO  22 2 45.29 1  22
B PRO  22 2 45.29 1  22
B PRO  22 2 45.29 1  22
B PRO  22 2 45.29 1  22
B PRO  22 2 45.29 1  22
B PRO  22 2 45.29 1  22
B PRO  22 2 45.29 1  22
B PRO  22 2 45.29 1  22
B PRO  22 2 45.29 1  22
B PRO  22 2 45.29 1  22
B PRO  22 2 45.29 1  22
B PRO  22 2 45.29 1  22
B THR  23 2 43.08 1  23
B THR  23 2 43.08 1  23
B THR  23 2 43.08 1  23
B THR  23 2 43.08 1  23
B THR  23 2 43.08 1  23
B THR  23 2 43.08 1  23
B THR  23 2 43.08 1  23
B THR  23 2 43.08 1  23
B THR  23 2 43.08 1  23
B THR  23 2 43.08 1  23
B THR  23 2 43.08 1  23
B THR  23 2 43.08 1  23
B THR  23 2 43.08 1  23
B THR  23 2 43.08 1  23
B ILE  24 2 41.97 1  24
B ILE  24 2 41.97 1  24
B ILE  24 2 41.97 1  24
B ILE  24 2 41.97 1  24
B ILE  24 2 41.97 1  24
B ILE  24 2 41.97 1  24
B ILE  24 2 41.97 1  24
B ILE  24 2 41.97 1  24
B ILE  24 2 41.97 1  24
B ILE  24 2 41.97 1  24
B ILE  24 2 41.97 1  24
B ILE  24 2 41.97 1  24
B ILE  24 2 41.97 1  24
B ILE  24 2 41.97 1  24
B ILE  24 2 41.97 1  24
B ILE  24 2 41.97 1  24
B ILE  24 2 41.97 1  24
B ILE  24 2 41.97 1  24
B ILE  24 2 41.97 1  24
B SER  25 2 44.22 1  25
B SER  25 2 44.22 1  25
B SER  25 2 44.22 1  25
B SER  25 2 44.22 1  25
B SER  25 2 44.22 1  25
B SER  25 2 44.22 1  25
B SER  25 2 44.22 1  25
B SER  25 2 44.22 1  25
B SER  25 2 44.22 1  25
B SER  25 2 44.22 1  25
B SER  25 2 44.22 1  25
B LEU  26 2 41.95 1  26
B LEU  26 2 41.95 1  26
B LEU  26 2 41.95 1  26
B LEU  26 2 41.95 1  26
B LEU  26 2 41.95 1  26
B LEU  26 2 41.95 1  26
B LEU  26 2 41.95 1  26
B LEU  26 2 41.95 1  26
B LEU  26 2 41.95 1  26
B LEU  26 2 41.95 1  26
B LEU  26 2 41.95 1  26
B LEU  26 2 41.95 1  26
B LEU  26 2 41.95 1  26
B LEU  26 2 41.95 1  26
B LEU  26 2 41.95 1  26
B LEU  26 2 41.95 1  26
B LEU  26 2 41.95 1  26
B LEU  26 2 41.95 1  26
B LEU  26 2 41.95 1  26
B THR  27 2 42.15 1  27
B THR  27 2 42.15 1  27
B THR  27 2 42.15 1  27
B THR  27 2 42.15 1  27
B THR  27 2 42.15 1  27
B THR  27 2 42.15 1  27
B THR  27 2 42.15 1  27
B THR  27 2 42.15 1  27
B THR  27 2 42.15 1  27
B THR  27 2 42.15 1  27
B THR  27 2 42.15 1  27
B THR  27 2 42.15 1  27
B THR  27 2 42.15 1  27
B THR  27 2 42.15 1  27
B GLN  28 2 41.67 1  28
B GLN  28 2 41.67 1  28
B GLN  28 2 41.67 1  28
B GLN  28 2 41.67 1  28
B GLN  28 2 41.67 1  28
B GLN  28 2 41.67 1  28
B GLN  28 2 41.67 1  28
B GLN  28 2 41.67 1  28
B GLN  28 2 41.67 1  28
B GLN  28 2 41.67 1  28
B GLN  28 2 41.67 1  28
B GLN  28 2 41.67 1  28
B GLN  28 2 41.67 1  28
B GLN  28 2 41.67 1  28
B GLN  28 2 41.67 1  28
B GLN  28 2 41.67 1  28
B GLN  28 2 41.67 1  28
B ILE  29 2 40.73 1  29
B ILE  29 2 40.73 1  29
B ILE  29 2 40.73 1  29
B ILE  29 2 40.73 1  29
B ILE  29 2 40.73 1  29
B ILE  29 2 40.73 1  29
B ILE  29 2 40.73 1  29
B ILE  29 2 40.73 1  29
B ILE  29 2 40.73 1  29
B ILE  29 2 40.73 1  29
B ILE  29 2 40.73 1  29
B ILE  29 2 40.73 1  29
B ILE  29 2 40.73 1  29
B ILE  29 2 40.73 1  29
B ILE  29 2 40.73 1  29
B ILE  29 2 40.73 1  29
B ILE  29 2 40.73 1  29
B ILE  29 2 40.73 1  29
B ILE  29 2 40.73 1  29
B VAL  30 2 39.28 1  30
B VAL  30 2 39.28 1  30
B VAL  30 2 39.28 1  30
B VAL  30 2 39.28 1  30
B VAL  30 2 39.28 1  30
B VAL  30 2 39.28 1  30
B VAL  30 2 39.28 1  30
B VAL  30 2 39.28 1  30
B VAL  30 2 39.28 1  30
B VAL  30 2 39.28 1  30
B VAL  30 2 39.28 1  30
B VAL  30 2 39.28 1  30
B VAL  30 2 39.28 1  30
B VAL  30 2 39.28 1  30
B VAL  30 2 39.28 1  30
B VAL  30 2 39.28 1  30
B VAL  30 2 39.28 1  30
#
loop_
_ma_qa_metric.id                      
_ma_qa_metric.mode                    
_ma_qa_metric.name                    
_ma_qa_metric.software_group_id       
_ma_qa_metric.type                    
1 global pLDDT 1 pLDDT
2  local pLDDT 1 pLDDT
#
